# Supplementary material for: Complex precursor structures of cytolytic cupiennins identified in spider venom gland transcriptomes
Source: Sci Rep. 2021 Feb 17;11:4009. doi: 10.1038/s41598-021-83624-z (PMC7889660; doi:10.1038/s41598-021-83624-z)
Supplement: Supplementary file 2 — Supplementary Information 2. [file 41598_2021_83624_MOESM2_ESM.xlsx]

## Sheet: Introduction
Complex precursor structures of cytolytic cupiennins identified in spider venom gland transcriptomes
Nature Scientific Reports
Lucia Kuhn-Nentwig
Institute of Ecology and Evolution, University of Bern, Baltzerstrasse 6, 3012 Bern, Switzerland
lucia.kuhn@iee.unibe.ch
Supporting information S2 Table.xlsx
	Transcript A1_2 family		454-seq	sample_spreadshit_T_A1_2 for ENA submission				N=32 sequences
				Transcript A1_2 family: annotation and analysis of features that arise from processing of mRNA
				A1_2 overview: accession_numbers, sample_alias (contig_name), sample_title_long, sample_title_short, number of Bps, number of aa, sample_alias (contig_name), nt_full
	Transcript B1_5 family		454-seq	sample_spreadshit_T_B1_5 for ENA submission				N=22 sequences
				Transcript B1_5 family: annotation and analysis of features that arise from processing of mRNA
				B1_5 overview: accession_numbers, sample_alias (contig_name), sample_title_long, sample_title_short, number of Bps, number of aa, sample_alias (contig_name), nt_full
	Transcript C1 family		454-seq	sample_spreadshit_T_C1 for ENA submission				N=18 sequences
				Transcript C1 family: annotation and analysis of features that arise from processing of mRNA
				C1 overview: accession_numbers, sample_alias (contig_name), sample_title_long, sample_title_short, number of Bps, number of aa, sample_alias (contig_name), nt_full
	Transcript C2 family		454-seq	sample_spreadshit_T_C2 for ENA submission				N=4 sequences
				Transcript C2 family: annotation and analysis of features that arise from processing of mRNA
				C2 overview: accession_numbers, sample_alias (contig_name), sample_title_long, sample_title_short, number of Bps, number of aa, sample_alias (contig_name), nt_full
	Transcript D1_2 family		454-seq	sample_spreadshit_T_D1_2 for ENA submission				N=31 sequences
				Transcript D1_2 family: annotation and analysis of features that arise from processing of mRNA
				D1_2 overview: accession_numbers, sample_alias (contig_name), sample_title_long, sample_title_short, number of Bps, number of aa, sample_alias (contig_name), nt_full
	C_salei_Illumina_3000		3000-seq	sample_spreadshit_Cs_I3000 for ENA submission				N=127 sequences
				C_salei_Illumina_3000: annotation and analysis of features that arise from processing of mRNA
				C_salei_Illumina_3000 overview: accession_numbers, sample_alias (contig_name), sample_title_long, sample_title_short, number of Bps, number of aa, sample_alias (contig_name), nt_full
	C_getazi_Illumina_3000		3000-seq	sample_spreadshit_Cg_I3000 for ENA submission				N=49 sequences
				C_getazi_Illumina_3000: annotation and analysis of features that arise from processing of mRNA
				C_getazi_Illumina_3000: accession_numbers, sample_alias (contig_name), sample_title_long, sample_title_short, number of Bps, number of aa, sample_alias (contig_name), nt_full

## Sheet: sample_spreadsheet_ T_A1_2
#checklist_accession	ERC000011
#unique _name_prefix
sample_alias	tax_id	scientific_name	common_name	sample_title	tissue_type	country_origin
Contig_Spider_Gland_98_6075	6928	Cupiennius salei	American wandering spider	Cupiennin 1a	venom gland	Costa Rica
Contig_Spider_Gland_98_7640	6928	Cupiennius salei	American wandering spider	Cupiennin 1a	venom gland	Costa Rica
Contig_Spider_Gland_98_995	6928	Cupiennius salei	American wandering spider	Cupiennin 1a	venom gland	Costa Rica
Contig_Spider_Gland_98_4913	6928	Cupiennius salei	American wandering spider	Cupiennin 1a	venom gland	Costa Rica
Contig_Spider_Gland_98_6810	6928	Cupiennius salei	American wandering spider	Cupiennin 1a, Cupiennin 4c, Cupiennin 4d, Cupiennin 5a	venom gland	Costa Rica
Contig_Spider_Gland_98_3714	6928	Cupiennius salei	American wandering spider	Cupiennin 2a	venom gland	Costa Rica
Contig_Spider_Gland_98_12052	6928	Cupiennius salei	American wandering spider	Cupiennin 1e, Cupiennin 5b	venom gland	Costa Rica
Contig_Spider_Gland_98_6873	6928	Cupiennius salei	American wandering spider	Cupiennin 4c	venom gland	Costa Rica
Contig_Spider_Gland_98_6662	6928	Cupiennius salei	American wandering spider	Cupiennin 4d, Cupiennin 5a, Cupiennin 1c	venom gland	Costa Rica
Contig_Spider_Gland_98_8015	6928	Cupiennius salei	American wandering spider	Cupiennin 5a, Cupiennin 1d	venom gland	Costa Rica
Contig_Spider_Gland_98_2452	6928	Cupiennius salei	American wandering spider	Cupiennin 5a, Cupiennin 1f	venom gland	Costa Rica
Contig_Spider_Gland_98_1322	6928	Cupiennius salei	American wandering spider	Cupiennin 1f	venom gland	Costa Rica
Contig_Spider_Gland_98_1412	6928	Cupiennius salei	American wandering spider	Cupiennin 4d, Cupiennin 5a, Cupiennin 1a	venom gland	Costa Rica
Contig_Spider_Gland_98_8361	6928	Cupiennius salei	American wandering spider	Cupiennin 1a	venom gland	Costa Rica
Contig_Spider_Gland_98_7064	6928	Cupiennius salei	American wandering spider	Cupiennin 5e	venom gland	Costa Rica
Contig_Spider_Gland_98_1305	6928	Cupiennius salei	American wandering spider	Cupiennin 4d, Cupiennin 5b	venom gland	Costa Rica
Contig_Spider_Gland_98_7226	6928	Cupiennius salei	American wandering spider	Cupiennin 5b, Cupiennin 2a	venom gland	Costa Rica
Contig_Spider_Gland_98_2914	6928	Cupiennius salei	American wandering spider	Cupiennin 5g, Cupiennin 2d	venom gland	Costa Rica
Contig_Spider_Gland_98_7118	6928	Cupiennius salei	American wandering spider	Cupiennin 5b, Cupiennin 2d	venom gland	Costa Rica
Contig_Spider_Gland_98_3616	6928	Cupiennius salei	American wandering spider	Cupiennin 5b, Cupiennin 2a	venom gland	Costa Rica
Contig_Spider_Gland_98_5459	6928	Cupiennius salei	American wandering spider	Cupiennin 2c	venom gland	Costa Rica
Contig_Spider_Gland_98_7197	6928	Cupiennius salei	American wandering spider	Cupiennin 2a, Cupiennin 2f	venom gland	Costa Rica
Contig_Spider_Gland_98_2087	6928	Cupiennius salei	American wandering spider	Cupiennin 2b	venom gland	Costa Rica
Contig_Spider_Gland_98_5967	6928	Cupiennius salei	American wandering spider	Cupiennin 5a, Cupiennin 2b	venom gland	Costa Rica
Contig_Spider_Gland_98_1957	6928	Cupiennius salei	American wandering spider	Cupiennin 2a	venom gland	Costa Rica
Contig_Spider_Gland_98_2800	6928	Cupiennius salei	American wandering spider	Cupiennin 2e, Cupiennin 2a, Cupiennin 5e	venom gland	Costa Rica
Contig_Spider_Gland_98_275	6928	Cupiennius salei	American wandering spider	Cupiennin 2e	venom gland	Costa Rica
Contig_Spider_Gland_98_1032	6928	Cupiennius salei	American wandering spider	Cupiennin 2e, Cupiennin 2a	venom gland	Costa Rica
Contig_Spider_Gland_98_1510	6928	Cupiennius salei	American wandering spider	Cupiennin 2a	venom gland	Costa Rica
Contig_Spider_Gland_98_13	6928	Cupiennius salei	American wandering spider	Cupiennin 1a	venom gland	Costa Rica
Contig_Spider_Gland_98_8397	6928	Cupiennius salei	American wandering spider	Cupiennin 1e	venom gland	Costa Rica
Contig_Spider_Gland_98_5	6928	Cupiennius salei	American wandering spider	Cupiennin 5b	venom gland	Costa Rica

## Sheet: Transcript A1_2 family
ID	description	transcript family	uniprot_id	entry name	tissue_type	Assembly method	Sequencing-Technology	Signal P	aa_sig	aa_sig partial	aa_propeptide	aa_propeptide partial	aa_mature 1	aa_mature 1 partial	PTM C-term amidation	linker_1	linker_1 partial	aa_mature 2	aa_mature 2 partial	PTM C-term amidation	linker_2	linker_2 partial	aa_mature 3	aa_mature 3 partial	PTM C-term amidation	linker_3	linker_3 partial	aa_mature 4	aa_mature 4 partial	PTM C-term amidation	linker_4	linker_4 partial	aa_mature 5	aa_mature 5 partial	sample_alias	nt_full
Cu 1a	Cupiennin 1a	A1	P83619	TXC1A_CUPSA	venom gland	MIRA_2 V2.9.25 (with enhanced 454 support)	454	SignalP_5.0	MNYLPIICLLLVALASSTTSS	0	SDVPQSELQRKESINSIEDETQRALELTQGNEEETRSENEIDEEDER	0	GFGALFKFLAKKVAKTVAKQAAKQGAKYVVNKQMEG	0	Glutamic acid 1-amide	RTENDSDEED	1																		>Contig_Spider_Gland_98_6075	ATGAATTATTTGCCAATTATCTGCCTTCTCTTAGTCGCACTCGCAAGTAGTACAACAAGCTCAAGCGATGTGCCACAGAGTGAGCTTCAACGGAAAGAGAGCATAAATTCCATTGAAGATGAAACACAGAGAGCACTTGAGCTGACGCAAGGAAATGAAGAGGAAACAAGATCCGAAAATGAGATCGACGAAGAAGATGAGAGGGGTTTTGGTGCGTTATTCAAATTTTTGGCCAAAAAAGTGGCGAAAACAGTGGCAAAACAAGCAGCAAAACAAGGTGCAAAATACGTAGTAAACAAACAAATGGAAGGAAGGACCGAAAATGACAGCGACGAAGAAGAT
Cu 1a	Cupiennin 1a	A2	P83619	TXC1A_CUPSA	venom gland	MIRA_2 V2.9.25 (with enhanced 454 support)	454	SignalP_5.0	MNYLPIICLLLVALASSTTSS	0	SDVPQSELQRKESINSIEDETQRALELTQGNEEETRTENEIDEEDER	0	GFGALFKFLAKKVAKTVAKQAAKQGAKYVVNKQMEG	0	Glutamic acid 1-amide	RTENDSDEEDER	0																		>Contig_Spider_Gland_98_7640	ATGAATTATTTGCCAATTATCTGCCTTCTCTTAGTCGCACTCGCAAGTAGTACAACAAGCTCAAGCGATGTGCCACAGAGTGAGCTTCAACGGAAAGAGAGCATAAATTCCATTGAAGATGAAACACAGAGAGCACTTGAGCTGACGCAAGGAAATGAAGAGGAAACAAGAACCGAAAATGAGATCGACGAAGAAGATGAAAGGGGTTTTGGTGCGTTATTCAAATTTTTGGCCAAAAAAGTGGCGAAAACAGTGGCAAAACAAGCAGCAAAACAAGGAGCAAAATATGTAGTAAACAAACAAATGGAAGGAAGGACCGAAAATGACAGCGACGAAGAAGATGAAAGG
Cu 1a	Cupiennin 1a	A1	P83619	TXC1A_CUPSA	venom gland	MIRA_2 V2.9.25 (with enhanced 454 support)	454	SignalP_5.0	IICLLLVALASSTTSS	1	SDVPQSELQRKESINSIEDETQRALELTQGNEEETRSENEIDEEDER	0	GFGALFKFLAKKVAKTVAKQAAKQGAKYVVNKQMEG	0	Glutamic acid 1-amide	RSLEGTFAKTQFXKKX	0																		>Contig_Spider_Gland_98_995	ATTATCTGCCTTCTCTTAGTCGCACTCGCAAGTAGTACAACAAGCTCAAGCGATGTGCCACAGAGTGAGCTTCAACGGAAAGAGAGCATAAATTCCATTGAAGATGAAACACAGAGAGCACTTGAGCTGACGCAAGGAAATGAAGAGGAAACAAGATCCGAAAATGAGATCGACGAAGAAGATGAGAGGGGTTTTGGTGCGTTATTCAAATTTTTGGCCAAAAAAGTGGCGAAAACAGTGGCAAAACAAGCAGCAAAACAAGGAGCAAAATACGTAGTAAACAAACAAATGGAAGGAAGGAGTCTGGAAGGAACTTTTGCAAAAACGCAATTCTAGAAGAAGTGA
Cu 1a	Cupiennin 1a	A2	P83619	TXC1A_CUPSA	venom gland	MIRA_2 V2.9.25 (with enhanced 454 support)	454	SignalP_5.0	MNYLPIICLLLVALASSTTSS	0	SDVPQSELQRKESINSIEDETQRALELTQGNEEETRTENEIDEEDER	0	GFGALFKFLAKKVAKTVAKQAAKQGAKYVVNKQMEG	0	Glutamic acid 1-amide	RTLEGTFAKTQFXKKX	0																		>Contig_Spider_Gland_98_4913	ATGAATTATTTGCCAATTATCTGCCTTCTCTTAGTCGCACTCGCAAGTAGTACAACAAGCTCAAGCGATGTGCCACAGAGTGAGCTTCAACGGAAAGAGAGCATAAATTCCATTGAAGATGAAACACAGAGAGCACTTGAGCTGACGCAAGGAAATGAAGAGGAAACAAGAACCGAAAATGAGATCGACGAAGAAGATGAAAGGGGTTTTGGTGCGTTATTCAAATTTTTGGCCAAAAAAGTGGCGAAAACAGTGGCAAAACAAGCAGCAAAACAAGGAGCAAAATATGTAGTAAACAAACAAATGGAAGGAAGGACTCTGGAAGGAACTTTTGCAAAAACGCAATTCTAGAAGAAGTGA
Cu 1a	Cupiennin 1a	A1	P83619	TXC1A_CUPSA	venom gland	MIRA_2 V2.9.25 (with enhanced 454 support)	454	SignalP_5.0	PIICLLLVALASSTTSS	1	SDVPQSELQRKESINSIEDETQRALELTQGNEEETRSENEIDEEDER	0	GFGALFKFLAKKVAKTVAKQAAKQGAKYVVNKQMEG	0	Glutamic acid 1-amide	RTENDSDEEDER	0	GFGMLFKFLAKKVGKQLASHIAKKQLEG	0	Glutamic acid 1-amide	RIENDSEEEDER	0	GFGMLFKFLAKKVGKQLASHLAKKQLEG	0	Glutamic acid 1-amide	RTEIELDEEQER	0	KFGKVLKFLAKTLAKHLAKKQAQS	0		RSENEIDEEDER	0	GFGALFKFLAKKVAKTVAKQAAKQGAKY	1	>Contig_Spider_Gland_98_6810	CCAATTATCTGCCTTCTCTTAGTCGCACTCGCAAGTAGTACAACAAGCTCAAGCGATGTGCCACAGAGTGAGCTTCAACGGAAAGAGAGCATAAATTCCATTGAAGATGAAACACAGAGAGCACTTGAGCTGACGCAAGGAAATGAAGAGGAAACAAGATCCGAAAATGAGATCGACGAAGAAGATGAGAGGGGTTTTGGTGCGTTATTCAAATTTTTGGCCAAAAAAGTGGCGAAAACAGTGGCAAAACAAGCAGCAAAACAAGGTGCAAAATACGTAGTAAACAAACAAATGGAAGGAAGGACCGAAAATGACAGCGACGAAGAAGATGAGAGGGGTTTTGGCATGTTATTCAAATTTTTGGCCAAGAAAGTGGGCAAACAATTAGCTTCACACATA…
Cu 4c	Cupiennin 4c	A1																GFGMLFKFLAKKVGKQLASHIAKKQLEG	0	Glutamic acid 1-amide
Cu 4d	Cupiennin 4d	A1																					GFGMLFKFLAKKVGKQLASHLAKKQLEG	0	Glutamic acid 1-amide
Cu 5a	Cupiennin 5a	A1	B3EWU9	TXC5A_CUPSA																								KFGKVLKFLAKTLAKHLAKKQAQS	0
Cu 2a	Cupiennin 2a	A1	B3EWT6	TXC2A_CUPSA	venom gland	MIRA_2 V2.9.25 (with enhanced 454 support)	454						KKVGKQLASHIAKKQLEG	1	Glutamic acid 1-amide	RIENDSEEEDER	0	GFGTILKALAKIAGKVVKKLATKPGATYMLKENLKG	0	Glutamic acid 1-amide	RNENEAEFDEER	0	AFGTILKALAKI	1											>Contig_Spider_Gland_98_3714	AAGAAAGTGGGCAAACAATTAGCTTCACACATAGCAAAAAAACAATTGGAAGGAAGAATCGAAAATGACAGCGAAGAAGAAGATGAGAGGGGTTTTGGAACCATATTGAAAGCTCTAGCAAAAATAGCGGGAAAAGTAGTGAAAAAGCTAGCAACAAAACCAGGTGCAACATACATGTTGAAAGAAAATTTGAAAGGAAGAAACGAAAATGAAGCCGAGTTCGATGAGGAGAGGGCTTTTGGAACCATATTGAAAGCTTTGGCAAAAATA
Cu 1e	Cupiennin 1e	A1			venom gland	MIRA_2 V2.9.25 (with enhanced 454 support)	454				KESINSIEDETQRALELTQGNEEETRSENEIDEEDER	1	GFGALFKFLAKKVAKTVAKQAAKQGAKYIANKQTEG	0	Glutamic acid 1-amide	RSETEMEVEEER	0	KFGAILKFLAKKLAKHLAKKQAES	0		RIENEIEDEAER	0													>Contig_Spider_Gland_98_12052	AAAGAGAGCATAAATTCCATTGAAGATGAAACACAGAGAGCACTTGAGCTGACGCAAGGAAATGAAGAGGAAACAAGATCCGAAAATGAGATCGACGAAGAAGATGAGAGGGGTTTTGGTGCGTTATTCAAATTTTTGGCCAAAAAAGTGGCGAAAACAGTGGCAAAACAAGCAGCAAAACAAGGAGCAAAATATATAGCAAATAAACAAACGGAAGGAAGATCCGAAACTGAGATGGAAGTGGAAGAGGAGAGAAAATTTGGTGCAATATTGAAATTTTTGGCCAAAAAATTGGCAAAACACTTAGCAAAGAAACAAGCGGAATCTAGAATCGAAAATGAAATCGAGGACGAAGCAGAGAGG
Cu 5b	Cupiennin 5b	A1																KFGAILKFLAKKLAKHLAKKQAES	0
Cu 4c	Cupiennin 4c	A1			venom gland	MIRA_2 V2.9.25 (with enhanced 454 support)	454						KKVAKTVAKQAAKQGAKYVVNKQMEG	1	Glutamic acid 1-amide	RTENEIDEEDER	0	GFGMLFKFLAKKVGKQLASHIAKKQLEG	0	Glutamic acid 1-amide	RIENDSEEEDER	0	GFGMLFKFLAKKVGKQLASHLAK	1											>Contig_Spider_Gland_98_6873	AAAAAAGTGGCGAAAACAGTGGCAAAACAAGCAGCAAAACAAGGAGCAAAATACGTAGTAAACAAACAAATGGAAGGAAGGACCGAAAATGAGATCGACGAAGAAGATGAGAGGGGTTTTGGCATGTTATTCAAATTTTTGGCCAAGAAAGTGGGCAAACAATTGGCTTCACACATAGCAAAAAAACAATTGGAAGGAAGAATCGAAAATGACAGCGAAGAAGAAGATGAGAGGGGTTTTGGCATGTTATTCAAATTTTTGGCCAAAAAAGTAGGCAAACAATTGGCTTCCCACCTAGCAAAA
Cu 4d	Cupiennin 4d	A1			venom gland	MIRA_2 V2.9.25 (with enhanced 454 support)	454						LASHIAKKQLEG	1	Glutamic acid 1-amide	RIENDSEEEDER	0	GFGMLFKFLAKKVGKQLASHLAKKQLEG	0	Glutamic acid 1-amide	RTEIEMNEEQER	0	KFGKVLKFLAKTLAKHLAKKQAQS	0		RNENEVEDEDER	0	GFGSLFKFLAKKVAKTVAKQAAKQGAKYIANKQTEG	0	Glutamic acid 1-amide	RSETEMEVEEER	0	KFGAILK	1	>Contig_Spider_Gland_98_6662	TTGGCTTCACACATAGCAAAAAAACAATTGGAAGGAAGAATCGAAAATGACAGCGAAGAAGAAGATGAGAGGGGTTTTGGCATGTTATTCAAATTTTTGGCCAAAAAAGTAGGCAAACAATTGGCTTCCCACCTAGCAAAAAAACAATTGGAAGGAAGAACCGAAATTGAGATGAACGAAGAACAGGAGAGAAAATTTGGTAAAGTATTGAAATTTTTGGCCAAAACATTGGCGAAACACTTAGCAAAGAAACAAGCGCAATCCAGAAACGAAAATGAAGTCGAGGACGAAGATGAGAGGGGATTTGGATCCTTATTCAAATTTTTGGCAAAAAAAGTGGCGAAAACAGTGGCAAAACAAGCAGCGAAACAAGGAGCAAAATATATAGCAAATAAACAA…
Cu 5a	Cupiennin 5a	A1	B3EWU9	TXC5A_CUPSA																			KFGKVLKFLAKTLAKHLAKKQAQS	0
Cu 1c	Cupiennin 1c	A1	P83621	TXC1C_CUPSA																								GFGSLFKFLAKKVAKTVAKQAAKQGAKYIANKQTEG	0	Glutamic acid 1-amide
Cu 5a	Cupiennin 5a	A1	B3EWU9	TXC5A_CUPSA	venom gland	MIRA_2 V2.9.25 (with enhanced 454 support)	454						KQLEG	1	Glutamic acid 1-amide	RTEIEMNEEQER	0	KFGKVLKFLAKTLAKHLAKKQAQS	0		RNEIEVEDEDER	0	GFGSLFKFLAKKVAKTVAKQAAKQGAKYVANKHMEG	0	Glutamic acid 1-amide	RSETEMEVEEER	0	KFGAILKFLA	1						>Contig_Spider_Gland_98_8015	AAACAATTGGAAGGAAGAACCGAAATTGAGATGAACGAAGAACAGGAGAGAAAATTTGGTAAAGTATTGAAATTTTTGGCCAAAACATTGGCGAAACACTTAGCAAAGAAACAAGCGCAATCTAGAAACGAAATTGAAGTCGAGGACGAAGATGAGAGGGGTTTTGGATCCTTATTCAAATTTTTGGCAAAAAAAGTGGCGAAAACAGTGGCAAAACAAGCAGCAAAACAAGGAGCAAAATATGTAGCAAATAAACATATGGAAGGAAGATCCGAAACTGAGATGGAAGTGGAAGAGGAGAGAAAATTTGGTGCAATATTGAAATTTTTGGCC
Cu 1d	Cupiennin 1d	A1	P83622	TXC1D_CUPSA																			GFGSLFKFLAKKVAKTVAKQAAKQGAKYVANKHMEG	0	Glutamic acid 1-amide
Cu 5a	Cupiennin 5a	A1	B3EWU9	TXC5A_CUPSA	venom gland	MIRA_2 V2.9.25 (with enhanced 454 support)	454						QLEG	1	Glutamic acid 1-amide	RTEIELDEEQER	0	KFGKVLKFLAKTLAKHLAKKQAQS	0		RNENEVEDEDER	0	GFGSLFKFLAKKVAKTVAKQAAKQGAKYVVNKQMEG	0	Glutamic acid 1-amide	RSLEGTFAKTQFXKKX	0								>Contig_Spider_Gland_98_2452	CAATTGGAAGGAAGAACCGAAATTGAGTTGGACGAAGAACAGGAGAGAAAATTTGGTAAAGTATTGAAATTTTTGGCCAAAACATTGGCGAAACACTTAGCAAAGAAACAAGCGCAATCCAGAAACGAAAATGAAGTCGAGGACGAAGATGAGAGGGGATTTGGATCCTTATTCAAATTTTTAGCAAAAAAAGTGGCAAAAACAGTGGCAAAACAAGCAGCAAAACAAGGAGCAAAATACGTAGTAAACAAACAAATGGAAGGAAGGAGTCTGGAAGGAACTTTTGCAAAAACGCAATTCTAGAAGAAGTGA
Cu 1f	Cupiennin 1f	A1																					GFGSLFKFLAKKVAKTVAKQAAKQGAKYVVNKQMEG	0	Glutamic acid 1-amide
Cu 1f	Cupiennin 1f	A1			venom gland	MIRA_2 V2.9.25 (with enhanced 454 support)	454						KTLAKHLAKKQAQS	1		RNENEVEDEDER		GFGSLFKFLAKKVAKTVAKQAAKQGAKYVVNKQMEG	0	Glutamic acid 1-amide	RSLEGTFAKTQFXKKX	0		0											>Contig_Spider_Gland_98_1322	AAAACATTGGCGAAACACTTAGCAAAGAAACAAGCGCAATCCAGAAACGAAAATGAAGTCGAGGACGAAGATGAGAGGGGATTTGGATCCTTATTCAAATTTTTGGCAAAAAAAGTGGCAAAAACAGTGGCAAAACAAGCAGCAAAACAAGGAGCAAAATACGTAGTAAACAAACAAATGGAAGGAAGGAGTCTGGAAGGAACTTTTGCAAAAACGCAATTCTAGAAGAAGTGA
Cu 4d	Cupiennin 4d	A1			venom gland	MIRA_2 V2.9.25 (with enhanced 454 support)	454									RIENDSEEEDER	0	GFGMLFKFLAKKVGKQLASHLAKKQLEG	0	Glutamic acid 1-amide	RTEIELDEEQER	0	KFGKVLKFLAKTLAKHLAKKQAQS	0		RSENEIDEEDER	0	GFGALFKFLAKKVAKTVAKQAAKQGAKYVVNKQMEG	0	Glutamic acid 1-amide	RSLEGTFAKTQFXKKX	0			>Contig_Spider_Gland_98_1412	AGAATCGAAAATGACAGCGAAGAAGAAGATGAGAGGGGTTTTGGCATGTTATTCAAATTTTTGGCCAAAAAAGTAGGCAAACAATTGGCTTCCCACCTAGCAAAAAAACAATTGGAAGGAAGAACCGAAATTGAGTTGGACGAAGAACAGGAGAGAAAATTTGGTAAAGTATTGAAATTTTTGGCTAAAACATTGGCGAAACACTTAGCAAAGAAACAAGCGCAATCTAGATCCGAAAATGAGATCGACGAAGAAGATGAGAGGGGTTTTGGTGCGTTATTCAAATTTTTGGCTAAAAAAGTGGCGAAAACAGTGGCAAAACAAGCAGCAAAACAAGGAGCAAAATACGTAGTAAACAAACAAATGGAAGGAAGGAGTCTGGAAGGAACTTTTGCAAAA…
Cu 5a	Cupiennin 5a	A1	B3EWU9	TXC5A_CUPSA																			KFGKVLKFLAKTLAKHLAKKQAQS	0
Cu 1a	Cupiennin 1a	A1	P83619	TXC1A_CUPSA																								GFGALFKFLAKKVAKTVAKQAAKQGAKYVVNKQMEG	0	Glutamic acid 1-amide
Cu 1a	Cupiennin 1a	A1	P83619	TXC1A_CUPSA	venom gland	MIRA_2 V2.9.25 (with enhanced 454 support)	454						KTLAKHLAKKQGQS	1		RSENEIDEEDER	0	GFGALFKFLAKKVAKTVAKQAAKQGAKYVVNKQMEG	0	Glutamic acid 1-amide	RTENEIDEEDER	0	GFGMLFKFLAKKVGKQLASHIA	1											>Contig_Spider_Gland_98_8361	AAAACATTGGCGAAACACTTAGCAAAGAAACAAGGGCAATCTAGATCCGAAAATGAGATCGACGAAGAAGATGAGAGGGGTTTTGGTGCGTTATTCAAATTTTTGGCTAAAAAAGTGGCGAAAACAGTGGCAAAACAAGCAGCAAAACAAGGAGCAAAATACGTAGTAAACAAACAAATGGAAGGAAGGACCGAAAATGAGATCGACGAAGAAGATGAGAGGGGTTTTGGCATGTTATTCAAATTTTTGGCCAAGAAAGTGGGCAAACAATTGGCTTCACACATAGCA
Cu 5e	Cupiennin 5e	A1											QKKQLEG	1	Glutamic acid 1-amide	RTEIELDEEQER	0	KFGKVLKFLAKTLAKHLAKKQGQS	0		RSENEIDEEDER	0	GFGALFKFLAKK	1											>Contig_Spider_Gland_98_7064	CAAAAAAAACAATTGGAAGGAAGAACCGAAATTGAGTTGGACGAAGAACAGGAGAGAAAATTTGGTAAAGTATTGAAATTTTTGGCCAAAACATTGGCGAAACACTTAGCAAAGAAACAAGGGCAATCTAGATCCGAAAATGAGATCGACGAAGAAGATGAGAGGGGTTTTGGTGCGTTATTCAAATTTTTGGCTAAAAAA
Cu 4d	Cupiennin 4d	A1			venom gland	MIRA_2 V2.9.25 (with enhanced 454 support)	454						KKVGKQLASHIAKKQLEG	1	Glutamic acid 1-amide	RIENDSEEEDER	0	GFGMLFKFLAKKVGKQLASHLAKKQLEG	0	Glutamic acid 1-amide	RTEIELDEEQER	0	KFGAILKFLAKKLAKHLAKKQAES	0		RTENEVEDEDER	0	GFGALFKFLAK	1						>Contig_Spider_Gland_98_1305	AAGAAAGTGGGCAAACAATTAGCTTCACACATAGCAAAAAAACAATTGGAAGGAAGAATCGAAAATGACAGCGAAGAAGAAGATGAGAGGGGTTTTGGCATGTTATTCAAATTTTTGGCCAAAAAAGTAGGCAAACAATTGGCTTCCCACCTAGCAAAAAAACAATTGGAAGGAAGAACCGAAATTGAGTTGGACGAAGAACAGGAGAGAAAATTTGGTGCAATATTGAAATTTTTAGCCAAAAAATTGGCGAAACACTTAGCAAAGAAGCAAGCGGAATCTAGAACCGAAAATGAAGTCGAGGACGAAGATGAGAGGGGATTTGGAGCCTTATTCAAATTTTTAGCAAAA
Cu 5b	Cupiennin 5b	A1																					KFGAILKFLAKKLAKHLAKKQAES	0
Cu 5b	Cupiennin 5b	A1			venom gland	MIRA_2 V2.9.25 (with enhanced 454 support)	454									RSETEMEVEEER	0	KFGAILKFLAKKLAKHLAKKQAES	0		RIENEIEDEAER	0	GFGTILKALAKIAGKVVKKLATKPGATYMLKENLKG	0	Glutamic acid 1-amide	RSEYEVDAEEER	0	AFGTILKAL	1						>Contig_Spider_Gland_98_7226	AGATCCGAAACTGAGATGGAAGTGGAAGAGGAGAGAAAATTTGGTGCAATATTGAAATTTTTGGCCAAAAAATTGGCAAAACACTTAGCAAAGAAACAAGCGGAATCTAGAATCGAAAATGAAATCGAGGACGAAGCAGAGAGGGGTTTTGGAACCATATTGAAAGCTCTGGCAAAAATAGCGGGAAAAGTAGTGAAAAAGCTAGCAACAAAACCAGGAGCAACATACATGTTGAAAGAAAATTTGAAAGGAAGAAGCGAATATGAAGTCGACGCCGAAGAGGAGAGGGCTTTTGGAACCATATTGAAAGCTTTG
Cu 2a	Cupiennin 2a	A1	B3EWT6	TXC2A_CUPSA																			GFGTILKALAKIAGKVVKKLATKPGATYMLKENLKG	0	Glutamic acid 1-amide
Cu 5g	Cupiennin 5g	A1			venom gland	MIRA_2 V2.9.25 (with enhanced 454 support)	454									EVEEER	1	KFGAILKFLDQKLAKHLAKKQAES	0		RIENEIEDEAER	0	GFGTILKALAKIAGKVVKKLATKPGATYMLKQNLQG	0	Glutamic acid 1-amide	RNEYEVEDEEER	0	AFGTILKALAKI	1						>Contig_Spider_Gland_98_2914	GAAGTGGAAGAGGAGAGAAAATTTGGTGCAATATTGAAATTTTTGGACCAAAAATTGGCAAAACACTTAGCAAAGAAACAAGCGGAATCTAGAATCGAAAATGAAATCGAGGACGAAGCAGAGAGGGGTTTTGGAACCATATTGAAAGCTCTGGCAAAAATAGCGGGAAAAGTAGTGAAAAAGCTTGCAACAAAACCAGGAGCAACATACATGTTGAAACAAAATTTGCAAGGAAGAAACGAATATGAAGTCGAGGACGAAGAGGAGAGGGCTTTTGGAACCATATTGAAAGCTTTGGCAAAAATA
Cu 2d	Cupiennin 2d	A1	B3EWT9	TXC2D_CUPSA																			GFGTILKALAKIAGKVVKKLATKPGATYMLKQNLQG	0	Glutamic acid 1-amide
Cu 5b	Cupiennin 5b	A1			venom gland	MIRA_2 V2.9.25 (with enhanced 454 support)	454						KYIANKQTEG	1	Glutamic acid 1-amide	RSETEMEVEEER	0	KFGAILKFLAKKLAKHLAKKQAES	0		RIENEIEDEAER	0	GFGTILKALAKIAGKVVKKLATKPGATYMLKQNLQG	0	Glutamic acid 1-amide	RNEYEVEDEEER	0	AFGTILKALAKI	1						>Contig_Spider_Gland_98_7118	AAATATATAGCAAATAAACAAACGGAAGGAAGATCCGAAACTGAGATGGAAGTGGAAGAGGAGAGAAAATTTGGTGCAATATTGAAATTTTTGGCCAAAAAATTGGCAAAACACTTAGCAAAGAAACAAGCGGAATCTAGAATCGAAAATGAAATCGAGGACGAAGCAGAGAGGGGTTTTGGAACCATATTGAAAGCTCTGGCAAAAATAGCGGGAAAAGTAGTGAAAAAGCTTGCAACAAAACCAGGAGCAACATACATGTTGAAACAAAATTTACAAGGAAGAAACGAATATGAAGTCGAGGACGAAGAGGAGAGGGCTTTTGGAACCATATTGAAAGCTTTGGCAAAAATA
Cu 2d	Cupiennin 2d	A1	B3EWT9	TXC2D_CUPSA																			GFGTILKALAKIAGKVVKKLATKPGATYMLKQNLQG	0	Glutamic acid 1-amide
Cu 5b	Cupiennin 5b	A1			venom gland	MIRA_2 V2.9.25 (with enhanced 454 support)	454						AAKQGAKYIANKQTEG	1	Glutamic acid 1-amide	RSETEMEVEEER	0	KFGAILKFLAKKLAKHLAKKQAES	0		RIENEIEDEAER	0	GFGTILKALAKIAGKVVKKLATKPGATYMLKENLKG	0	Glutamic acid 1-amide	RNENEAEFDEER	0	AFGTILKALAKIAA	1						>Contig_Spider_Gland_98_3616	GCAGCAAAACAAGGAGCAAAATATATAGCAAATAAACAAACGGAAGGAAGATCCGAAACTGAGATGGAAGTGGAAGAGGAGAGAAAATTTGGTGCAATATTGAAATTTTTGGCCAAAAAATTGGCAAAACACTTAGCAAAGAAACAAGCGGAATCTAGAATCGAAAATGAAATCGAGGACGAAGCAGAGAGGGGTTTTGGAACCATATTGAAAGCTCTGGCAAAAATAGCGGGAAAAGTAGTGAAAAAGCTAGCAACAAAACCAGGTGCAACATACATGTTGAAAGAAAATTTGAAAGGAAGAAACGAAAATGAAGCCGAGTTCGATGAGGAGAGGGCTTTTGGAACCATATTGAAAGCTTTGGCAAAAATAGCGGCA
Cu 2a	Cupiennin 2a	A1	B3EWT6	TXC2A_CUPSA																			GFGTILKALAKIAGKVVKKLATKPGATYMLKENLKG	0	Glutamic acid 1-amide
Cu 2c	Cupiennin 2c	A1	B3EWT8	TXC2C_CUPSA	venom gland	MIRA_2 V2.9.25 (with enhanced 454 support)	454						KKLATKPGATYMLKQNLQG	1	Glutamic acid 1-amide	RNEYEVEDEEER	0	AFGTILKALAKIAGKVVKKLATKPGATYMLKENLQG	0	Glutamic acid 1-amide	RNEYEVEEEEER	0	AFGTILKA	1											>Contig_Spider_Gland_98_5459	AAAAAGCTTGCAACAAAACCAGGAGCAACATACATGTTGAAACAAAATTTACAAGGAAGAAACGAATATGAAGTCGAGGACGAAGAGGAGAGGGCTTTTGGAACCATATTGAAAGCTTTGGCAAAAATAGCGGGAAAAGTAGTGAAAAAGCTAGCAACAAAACCAGGAGCAACATACATGTTGAAAGAAAATTTGCAAGGAAGAAACGAATATGAAGTCGAGGAAGAAGAGGAGAGGGCTTTTGGAACCATATTGAAAGCT
Cu 2a	Cupiennin 2a	A1	B3EWT6	TXC2A_CUPSA	venom gland	MIRA_2 V2.9.25 (with enhanced 454 support)	454						AKHLAKKQAES	1		RIENEIEDEAER	0	GFGTILKALAKIAGKVVKKLATKPGATYMLKENLKG	0	Glutamic acid 1-amide	RSEYEVDAEEER	0	AFGTILKALAKIAGKVVKKLATKPGATYMLKQNLEG	0	Glutamic acid 1-amide	RSEY	1								>Contig_Spider_Gland_98_7197	GCAAAACACTTAGCAAAGAAACAAGCGGAATCTAGAATCGAAAATGAAATCGAGGACGAAGCAGAGAGGGGTTTTGGAACCATATTGAAAGCTCTGGCAAAAATAGCGGGAAAAGTAGTGAAAAAGCTAGCAACAAAACCAGGAGCAACATACATGTTGAAAGAAAATTTGAAAGGAAGAAGCGAATATGAAGTCGACGCCGAAGAGGAGAGGGCTTTTGGAACCATATTGAAAGCTTTGGCAAAAATAGCGGGAAAAGTAGTGAAAAAATTAGCAACAAAACCAGGAGCAACATACATGTTGAAACAAAATTTGGAAGGAAGAAGCGAATAT
Cu 2f	Cupiennin 2f	A1																					AFGTILKALAKIAGKVVKKLATKPGATYMLKQNLEG	0	Glutamic acid 1-amide
Cu 2b	Cupiennin 2b	A1	B3EWT7	TXC2B_CUPSA	venom gland	MIRA_2 V2.9.25 (with enhanced 454 support)	454									RNEYEVEEEEER	0	AFGTILKALAKIAAKVVKKLATKPGATYMLKQNLQG	0	Glutamic acid 1-amide	RNENEIEDEAER	0	GFGTILKA	1											>Contig_Spider_Gland_98_2087	AGAAACGAATATGAAGTCGAGGAAGAAGAGGAGAGGGCTTTTGGAACCATATTGAAAGCTTTGGCAAAAATAGCGGCAAAAGTTGTGAAAAAACTAGCGACAAAACCAGGAGCAACATACATGTTGAAACAAAATTTGCAAGGAAGAAACGAAAATGAAATCGAGGACGAAGCAGAGAGGGGTTTTGGAACCATATTGAAAGCT
Cu 5a	Cupiennin 5a	A1	B3EWU9	TXC5A_CUPSA	venom gland	MIRA_2 V2.9.25 (with enhanced 454 support)	454						KFGKVLKFLAKTLAKHLAKKQAQS	0		RSENEIDEEDER	0	AFGTILKALAKIAAKVVKKLATKPGATYMLKQNLQG	0	Glutamic acid 1-amide	RNENEIEDEAER	0	GFGTILKALAKIAGKVVKKLATKPGATY	1											>Contig_Spider_Gland_98_5967	AAATTTGGTAAAGTATTGAAATTTTTGGCCAAAACATTGGCGAAACACTTAGCAAAGAAACAAGCGCAATCTAGATCCGAAAATGAGATCGACGAAGAAGATGAGAGGGCTTTTGGAACCATATTGAAAGCTTTGGCAAAAATAGCGGCAAAAGTTGTGAAAAAATTAGCGACAAAACCAGGAGCAACATACATGTTGAAACAAAATTTGCAAGGAAGAAACGAAAATGAAATCGAGGACGAAGCAGAGAGGGGTTTTGGAACCATATTGAAAGCTCTGGCAAAAATAGCGGGAAAAGTAGTGAAAAAGCTAGCAACAAAACCAGGTGCAACATAC
Cu 2b	Cupiennin 2b	A1	B3EWT7	TXC2B_CUPSA														AFGTILKALAKIAAKVVKKLATKPGATYMLKQNLQG	0	Glutamic acid 1-amide
Cu 2a	Cupiennin 2a	A1	B3EWT6	TXC2A_CUPSA	venom gland	MIRA_2 V2.9.25 (with enhanced 454 support)	454									RNENEIEDEAER	0	GFGTILKALAKIAGKVVKKLATKPGATYMLKENLKG	0	Glutamic acid 1-amide	RNENEAEFDEER	0	AFGTILKALAKIAAKAVK	1											>Contig_Spider_Gland_98_1957	AGAAACGAAAATGAAATCGAGGACGAAGCAGAGAGGGGTTTTGGAACCATATTGAAAGCTCTGGCAAAAATAGCGGGAAAAGTAGTGAAAAAGCTAGCAACAAAACCAGGTGCAACATACATGTTGAAAGAAAATTTGAAAGGAAGAAACGAAAATGAAGCCGAGTTCGATGAGGAGAGGGCTTTTGGAACCATATTGAAAGCTTTGGCAAAAATAGCGGCAAAGGCAGTGAAA
Cu 2e	Cupiennin 2e	A1	B3EWU0	TXC2E_CUPSA	venom gland	MIRA_2 V2.9.25 (with enhanced 454 support)	454									AEFDEER	1	AFGTILKALAKIAAKAVKKLATKPGATYMLKQNLEG	0	Glutamic acid 1-amide	RNENEVEDEDER	0	GFGTILKALAKIAGKVVKKLATKPGATYMLKENLKG	0	Glutamic acid 1-amide	RTETEMEDEEQER	0	KFGKVLKFLAKTLAKHLAKKQGQS	0		RSENEIDEEDER	0			>Contig_Spider_Gland_98_2800	GCCGAGTTCGATGAGGAGAGGGCTTTTGGAACCATATTGAAAGCTTTGGCAAAAATAGCGGCAAAGGCAGTGAAAAAACTAGCAACAAAACCAGGAGCAACATACATGTTGAAACAAAATTTAGAAGGAAGAAACGAAAATGAAGTCGAGGACGAAGATGAGAGAGGTTTTGGAACCATATTGAAAGCTTTAGCAAAAATAGCGGGAAAAGTAGTGAAAAAACTAGCAACAAAACCAGGAGCAACATACATGTTGAAAGAAAATTTGAAAGGAAGAACCGAAACTGAGATGGAAGACGAAGAACAGGAGAGAAAATTTGGTAAAGTATTGAAATTTTTGGCCAAAACATTGGCGAAACACTTAGCAAAGAAACAAGGGCAATCTAGATCCGAAAATGAG…
Cu 2a	Cupiennin 2a	A1	B3EWT6	TXC2A_CUPSA																			GFGTILKALAKIAGKVVKKLATKPGATYMLKENLKG	0	Glutamic acid 1-amide
Cu 5e	Cupiennin 5e	A1																										KFGKVLKFLAKTLAKHLAKKQGQS	0
Cu 2e	Cupiennin 2e	A1	B3EWU0	TXC2E_CUPSA	venom gland	MIRA_2 V2.9.25 (with enhanced 454 support)	454						KLATKPGATYMLKENLKG	1	Glutamic acid 1-amide	RNENEAEFDEER	0	AFGTILKALAKIAAKAVKKLATKPGATYMLKQNLEG	0	Glutamic acid 1-amide	RNENEVEDEDER	0													>Contig_Spider_Gland_98_275	AAGCTAGCAACAAAACCAGGTGCAACATACATGTTGAAAGAAAATTTGAAAGGAAGAAACGAAAATGAAGCCGAGTTCGATGAGGAGAGGGCTTTTGGAACCATATTGAAAGCTTTGGCAAAAATAGCGGCAAAGGCAGTGAAAAAACTAGCAACAAAACCAGGAGCAACATACATGTTGAAACAAAATTTAGAAGGAAGAAACGAAAATGAAGTCGAGGACGAAGATGAGAGG
Cu 2e	Cupiennin 2e	A1	B3EWU0	TXC2E_CUPSA	venom gland	MIRA_2 V2.9.25 (with enhanced 454 support)	454						AFGTILKALAKIAAKAVKKLATKPGATYMLKQNLEG	0	Glutamic acid 1-amide	RNENEVEDEDER	0	GFGTILKALAKIAGKVVKKLATKPGATYMLKENLKG	0	Glutamic acid 1-amide	RTETEMEVEEER	0	KFGA	1											>Contig_Spider_Gland_98_1032	GCTTTTGGAACCATATTGAAAGCTTTGGCAAAAATAGCGGCAAAGGCAGTGAAAAAACTAGCAACAAAACCAGGAGCAACATACATGTTGAAACAAAATTTAGAAGGAAGAAACGAAAATGAAGTCGAGGACGAAGATGAGAGAGGTTTTGGAACCATATTGAAAGCTTTAGCAAAAATAGCGGGAAAAGTAGTGAAAAAACTAGCAACAAAACCAGGAGCAACATACATGTTGAAAGAAAATTTGAAAGGAAGAACCGAAACTGAGATGGAAGTCGAAGAGGAGAGAAAATTTGGTGCA
Cu 2a	Cupiennin 2a	A1	B3EWT6	TXC2A_CUPSA														GFGTILKALAKIAGKVVKKLATKPGATYMLKENLKG	0	Glutamic acid 1-amide
Cu 2a	Cupiennin 2a	A1	B3EWT6	TXC2A_CUPSA	venom gland	MIRA_2 V2.9.25 (with enhanced 454 support)	454						IAAKAVKKLATKPGATYMLKQNLEG	1	Glutamic acid 1-amide	RNENEVEDEDER	0	GFGTILKALAKIAGKVVKKLATKPGATYMLKENLKG	0	Glutamic acid 1-amide	RTENEVEDEDER	0	GFGALFKFL	1											>Contig_Spider_Gland_98_1510	ATAGCGGCAAAGGCAGTGAAAAAACTAGCAACAAAACCAGGAGCAACATACATGTTGAAACAAAATTTAGAAGGAAGAAACGAAAATGAAGTCGAGGACGAAGATGAGAGAGGTTTTGGAACCATATTGAAAGCTTTAGCAAAAATAGCGGGAAAAGTAGTGAAAAAACTAGCAACAAAACCAGGAGCAACATACATGTTGAAAGAAAATTTGAAAGGAAGAACCGAAAATGAAGTCGAGGACGAAGATGAGAGGGGATTTGGAGCCTTATTCAAATTTTTA
Cu 1a	Cupiennin 1a	A1	P83619	TXC1A_CUPSA	venom gland	MIRA_2 V2.9.25 (with enhanced 454 support)	454						KKLAKHLAKKQAES	1		RTENEVEDEDER	0	GFGALFKFLAKKVAKTVAKQAAKQGAKYVVNKQMEG	0	Glutamic acid 1-amide	RSLEGTFAKTQFXKKX	0													>Contig_Spider_Gland_98_13	AAAAAATTGGCGAAACACTTAGCAAAGAAGCAAGCGGAATCTAGAACCGAAAATGAAGTCGAGGACGAAGATGAGAGGGGATTTGGAGCCTTATTCAAATTTTTAGCAAAAAAAGTGGCAAAAACAGTGGCAAAACAAGCAGCAAAACAAGGAGCAAAATACGTAGTAAACAAACAAATGGAAGGAAGGAGTCTGGAAGGAACTTTTGCAAAAACGCAATTCTAGAAGAAGTGA
Cu 1e	Cupiennin 1e	A1			venom gland	MIRA_2 V2.9.25 (with enhanced 454 support)	454				EDETQRALELTQGNEEETRSENEIDEEDER	1	GFGALFKFLAKKVAKTVAKQAAKQGAKYIANKQTEG	0	Glutamic acid 1-amide	RSETE	1																		>Contig_Spider_Gland_98_8397	GAAGATGAAACACAGAGAGCACTTGAGCTGACGCAAGGAAATGAAGAGGAAACAAGATCCGAAAATGAGATCGACGAAGAAGATGAGAGGGGTTTTGGTGCGTTATTCAAATTTTTGGCCAAAAAAGTGGCGAAAACAGTGGCAAAACAAGCAGCGAAACAAGGAGCAAAATATATAGCAAATAAACAAACGGAAGGAAGATCCGAAACTGAG
Cu 5b	Cupiennin 5b	A1			venom gland	MIRA_2 V2.9.25 (with enhanced 454 support)	454						TKPGATYMLKENLKG	1	Glutamic acid 1-amide	RTETEMEVEEER	0	KFGAILKFLAKKLAKHLAKKQAES	0		RTENEVEDEDER	0	GFGAL	1											>Contig_Spider_Gland_98_5	ACAAAACCAGGAGCAACATACATGTTGAAAGAAAATTTGAAAGGAAGAACCGAAACTGAGATGGAAGTCGAAGAGGAGAGAAAATTTGGTGCAATATTGAAATTTTTAGCCAAAAAATTGGCGAAACACTTAGCAAAGAAGCAAGCGGAATCTAGAACCGAAAATGAAGTCGAGGACGAAGATGAGAGGGGATTTGGAGCCTTA

## Sheet: A1_2 overview
accession_numbers	sample_alias (contig_name)	sample_title_long	sample_title_short	bps	aa	sample_alias (contig_name)	nt_full
LR995146	Contig_Spider_Gland_98_6075	Cupiennin 1a	Cu 1a	342	114	Contig_Spider_Gland_98_6075	ATGAATTATTTGCCAATTATCTGCCTTCTCTTAGTCGCACTCGCAAGTAGTACAACAAGCTCAAGCGATGTGCCACAGAGTGAGCTTCAACGGAAAGAGAGCATAAATTCCATTGAAGATGAAACACAGAGAGCACTTGAGCTGACGCAAGGAAATGAAGAGGAAACAAGATCCGAAAATGAGATCGACGAAGAAGATGAGAGGGGTTTTGGTGCGTTATTCAAATTTTTGGCCAAAAAAGTGGCGAAAACAGTGGCAAAACAAGCAGCAAAACAAGGTGCAAAATACGTAGTAAACAAACAAATGGAAGGAAGGACCGAAAATGACAGCGACGAAGAAGAT
LR995152	Contig_Spider_Gland_98_7640	Cupiennin 1a	Cu 1a	348	116	Contig_Spider_Gland_98_7640	ATGAATTATTTGCCAATTATCTGCCTTCTCTTAGTCGCACTCGCAAGTAGTACAACAAGCTCAAGCGATGTGCCACAGAGTGAGCTTCAACGGAAAGAGAGCATAAATTCCATTGAAGATGAAACACAGAGAGCACTTGAGCTGACGCAAGGAAATGAAGAGGAAACAAGAACCGAAAATGAGATCGACGAAGAAGATGAAAGGGGTTTTGGTGCGTTATTCAAATTTTTGGCCAAAAAAGTGGCGAAAACAGTGGCAAAACAAGCAGCAAAACAAGGAGCAAAATATGTAGTAAACAAACAAATGGAAGGAAGGACCGAAAATGACAGCGACGAAGAAGATGAAAGG
LR995157	Contig_Spider_Gland_98_995	Cupiennin 1a	Cu 1a	345	115	Contig_Spider_Gland_98_995	ATTATCTGCCTTCTCTTAGTCGCACTCGCAAGTAGTACAACAAGCTCAAGCGATGTGCCACAGAGTGAGCTTCAACGGAAAGAGAGCATAAATTCCATTGAAGATGAAACACAGAGAGCACTTGAGCTGACGCAAGGAAATGAAGAGGAAACAAGATCCGAAAATGAGATCGACGAAGAAGATGAGAGGGGTTTTGGTGCGTTATTCAAATTTTTGGCCAAAAAAGTGGCGAAAACAGTGGCAAAACAAGCAGCAAAACAAGGAGCAAAATACGTAGTAAACAAACAAATGGAAGGAAGGAGTCTGGAAGGAACTTTTGCAAAAACGCAATTCTAGAAGAAGTGA
LR995142	Contig_Spider_Gland_98_4913	Cupiennin 1a	Cu 1a	360	120	Contig_Spider_Gland_98_4913	ATGAATTATTTGCCAATTATCTGCCTTCTCTTAGTCGCACTCGCAAGTAGTACAACAAGCTCAAGCGATGTGCCACAGAGTGAGCTTCAACGGAAAGAGAGCATAAATTCCATTGAAGATGAAACACAGAGAGCACTTGAGCTGACGCAAGGAAATGAAGAGGAAACAAGAACCGAAAATGAGATCGACGAAGAAGATGAAAGGGGTTTTGGTGCGTTATTCAAATTTTTGGCCAAAAAAGTGGCGAAAACAGTGGCAAAACAAGCAGCAAAACAAGGAGCAAAATATGTAGTAAACAAACAAATGGAAGGAAGGACTCTGGAAGGAACTTTTGCAAAAACGCAATTCTAGAAGAAGTGA
LR995333	Contig_Spider_Gland_98_6810	Cupiennin 1a, Cupiennin 4c, Cupiennin 4d, Cupiennin 5a	Cu 1a, Cu 4c, Cu 4d, Cu 5a	768	256	Contig_Spider_Gland_98_6810	CCAATTATCTGCCTTCTCTTAGTCGCACTCGCAAGTAGTACAACAAGCTCAAGCGATGTGCCACAGAGTGAGCTTCAACGGAAAGAGAGCATAAATTCCATTGAAGATGAAACACAGAGAGCACTTGAGCTGACGCAAGGAAATGAAGAGGAAACAAGATCCGAAAATGAGATCGACGAAGAAGATGAGAGGGGTTTTGGTGCGTTATTCAAATTTTTGGCCAAAAAAGTGGCGAAAACAGTGGCAAAACAAGCAGCAAAACAAGGTGCAAAATACGTAGTAAACAAACAAATGGAAGGAAGGACCGAAAATGACAGCGACGAAGAAGATGAGAGGGGTTTTGGCATGTTATTCAAATTTTTGGCCAAGAAAGTGGGCAAACAATTAGCTTCACACATA…
LR995143	Contig_Spider_Gland_98_3714	Cupiennin 2a	Cu 2a	270	90	Contig_Spider_Gland_98_3714	AAGAAAGTGGGCAAACAATTAGCTTCACACATAGCAAAAAAACAATTGGAAGGAAGAATCGAAAATGACAGCGAAGAAGAAGATGAGAGGGGTTTTGGAACCATATTGAAAGCTCTAGCAAAAATAGCGGGAAAAGTAGTGAAAAAGCTAGCAACAAAACCAGGTGCAACATACATGTTGAAAGAAAATTTGAAAGGAAGAAACGAAAATGAAGCCGAGTTCGATGAGGAGAGGGCTTTTGGAACCATATTGAAAGCTTTGGCAAAAATA
LR995053	Contig_Spider_Gland_98_12052	Cupiennin 1e, Cupiennin 5b	Cu 1e, Cu 5b	363	121	Contig_Spider_Gland_98_12052	AAAGAGAGCATAAATTCCATTGAAGATGAAACACAGAGAGCACTTGAGCTGACGCAAGGAAATGAAGAGGAAACAAGATCCGAAAATGAGATCGACGAAGAAGATGAGAGGGGTTTTGGTGCGTTATTCAAATTTTTGGCCAAAAAAGTGGCGAAAACAGTGGCAAAACAAGCAGCAAAACAAGGAGCAAAATATATAGCAAATAAACAAACGGAAGGAAGATCCGAAACTGAGATGGAAGTGGAAGAGGAGAGAAAATTTGGTGCAATATTGAAATTTTTGGCCAAAAAATTGGCAAAACACTTAGCAAAGAAACAAGCGGAATCTAGAATCGAAAATGAAATCGAGGACGAAGCAGAGAGG
LR995334	Contig_Spider_Gland_98_6873	Cupiennin 4c	Cu 4c	303	101	Contig_Spider_Gland_98_6873	AAAAAAGTGGCGAAAACAGTGGCAAAACAAGCAGCAAAACAAGGAGCAAAATACGTAGTAAACAAACAAATGGAAGGAAGGACCGAAAATGAGATCGACGAAGAAGATGAGAGGGGTTTTGGCATGTTATTCAAATTTTTGGCCAAGAAAGTGGGCAAACAATTGGCTTCACACATAGCAAAAAAACAATTGGAAGGAAGAATCGAAAATGACAGCGAAGAAGAAGATGAGAGGGGTTTTGGCATGTTATTCAAATTTTTGGCCAAAAAAGTAGGCAAACAATTGGCTTCCCACCTAGCAAAA
LR995149	Contig_Spider_Gland_98_6662	Cupiennin 4d, Cupiennin 5a, Cupiennin 1c	Cu 4d, Cu 5a, Cu 1c	465	155	Contig_Spider_Gland_98_6662	TTGGCTTCACACATAGCAAAAAAACAATTGGAAGGAAGAATCGAAAATGACAGCGAAGAAGAAGATGAGAGGGGTTTTGGCATGTTATTCAAATTTTTGGCCAAAAAAGTAGGCAAACAATTGGCTTCCCACCTAGCAAAAAAACAATTGGAAGGAAGAACCGAAATTGAGATGAACGAAGAACAGGAGAGAAAATTTGGTAAAGTATTGAAATTTTTGGCCAAAACATTGGCGAAACACTTAGCAAAGAAACAAGCGCAATCCAGAAACGAAAATGAAGTCGAGGACGAAGATGAGAGGGGATTTGGATCCTTATTCAAATTTTTGGCAAAAAAAGTGGCGAAAACAGTGGCAAAACAAGCAGCGAAACAAGGAGCAAAATATATAGCAAATAAACAA…
LR995154	Contig_Spider_Gland_98_8015	Cupiennin 5a, Cupiennin 1d	Cu 5a, Cu 1d	333	111	Contig_Spider_Gland_98_8015	AAACAATTGGAAGGAAGAACCGAAATTGAGATGAACGAAGAACAGGAGAGAAAATTTGGTAAAGTATTGAAATTTTTGGCCAAAACATTGGCGAAACACTTAGCAAAGAAACAAGCGCAATCTAGAAACGAAATTGAAGTCGAGGACGAAGATGAGAGGGGTTTTGGATCCTTATTCAAATTTTTGGCAAAAAAAGTGGCGAAAACAGTGGCAAAACAAGCAGCAAAACAAGGAGCAAAATATGTAGCAAATAAACATATGGAAGGAAGATCCGAAACTGAGATGGAAGTGGAAGAGGAGAGAAAATTTGGTGCAATATTGAAATTTTTGGCC
LR995129	Contig_Spider_Gland_98_2452	Cupiennin 5a, Cupiennin 1f	Cu 5a, Cu 1f	312	104	Contig_Spider_Gland_98_2452	CAATTGGAAGGAAGAACCGAAATTGAGTTGGACGAAGAACAGGAGAGAAAATTTGGTAAAGTATTGAAATTTTTGGCCAAAACATTGGCGAAACACTTAGCAAAGAAACAAGCGCAATCCAGAAACGAAAATGAAGTCGAGGACGAAGATGAGAGGGGATTTGGATCCTTATTCAAATTTTTAGCAAAAAAAGTGGCAAAAACAGTGGCAAAACAAGCAGCAAAACAAGGAGCAAAATACGTAGTAAACAAACAAATGGAAGGAAGGAGTCTGGAAGGAACTTTTGCAAAAACGCAATTCTAGAAGAAGTGA
LR995073	Contig_Spider_Gland_98_1322	Cupiennin 1f	Cu 1f	234	78	Contig_Spider_Gland_98_1322	AAAACATTGGCGAAACACTTAGCAAAGAAACAAGCGCAATCCAGAAACGAAAATGAAGTCGAGGACGAAGATGAGAGGGGATTTGGATCCTTATTCAAATTTTTGGCAAAAAAAGTGGCAAAAACAGTGGCAAAACAAGCAGCAAAACAAGGAGCAAAATACGTAGTAAACAAACAAATGGAAGGAAGGAGTCTGGAAGGAACTTTTGCAAAAACGCAATTCTAGAAGAAGTGA
LR995092	Contig_Spider_Gland_98_1412	Cupiennin 4d, Cupiennin 5a, Cupiennin 1a	Cu 4d, Cu 5a, Cu 1a	420	140	Contig_Spider_Gland_98_1412	AGAATCGAAAATGACAGCGAAGAAGAAGATGAGAGGGGTTTTGGCATGTTATTCAAATTTTTGGCCAAAAAAGTAGGCAAACAATTGGCTTCCCACCTAGCAAAAAAACAATTGGAAGGAAGAACCGAAATTGAGTTGGACGAAGAACAGGAGAGAAAATTTGGTAAAGTATTGAAATTTTTGGCTAAAACATTGGCGAAACACTTAGCAAAGAAACAAGCGCAATCTAGATCCGAAAATGAGATCGACGAAGAAGATGAGAGGGGTTTTGGTGCGTTATTCAAATTTTTGGCTAAAAAAGTGGCGAAAACAGTGGCAAAACAAGCAGCAAAACAAGGAGCAAAATACGTAGTAAACAAACAAATGGAAGGAAGGAGTCTGGAAGGAACTTTTGCAAAA…
LR995155	Contig_Spider_Gland_98_8361	Cupiennin 1a	Cu 1a	288	96	Contig_Spider_Gland_98_8361	AAAACATTGGCGAAACACTTAGCAAAGAAACAAGGGCAATCTAGATCCGAAAATGAGATCGACGAAGAAGATGAGAGGGGTTTTGGTGCGTTATTCAAATTTTTGGCTAAAAAAGTGGCGAAAACAGTGGCAAAACAAGCAGCAAAACAAGGAGCAAAATACGTAGTAAACAAACAAATGGAAGGAAGGACCGAAAATGAGATCGACGAAGAAGATGAGAGGGGTTTTGGCATGTTATTCAAATTTTTGGCCAAGAAAGTGGGCAAACAATTGGCTTCACACATAGCA
LR995148	Contig_Spider_Gland_98_7064	Cupiennin 5e	Cu 5e	201	67	Contig_Spider_Gland_98_7064	CAAAAAAAACAATTGGAAGGAAGAACCGAAATTGAGTTGGACGAAGAACAGGAGAGAAAATTTGGTAAAGTATTGAAATTTTTGGCCAAAACATTGGCGAAACACTTAGCAAAGAAACAAGGGCAATCTAGATCCGAAAATGAGATCGACGAAGAAGATGAGAGGGGTTTTGGTGCGTTATTCAAATTTTTGGCTAAAAAA
LR995072	Contig_Spider_Gland_98_1305	Cupiennin 4d, Cupiennin 5b	Cu 4d, Cu 5b	351	117	Contig_Spider_Gland_98_1305	AAGAAAGTGGGCAAACAATTAGCTTCACACATAGCAAAAAAACAATTGGAAGGAAGAATCGAAAATGACAGCGAAGAAGAAGATGAGAGGGGTTTTGGCATGTTATTCAAATTTTTGGCCAAAAAAGTAGGCAAACAATTGGCTTCCCACCTAGCAAAAAAACAATTGGAAGGAAGAACCGAAATTGAGTTGGACGAAGAACAGGAGAGAAAATTTGGTGCAATATTGAAATTTTTAGCCAAAAAATTGGCGAAACACTTAGCAAAGAAGCAAGCGGAATCTAGAACCGAAAATGAAGTCGAGGACGAAGATGAGAGGGGATTTGGAGCCTTATTCAAATTTTTAGCAAAA
LR995153	Contig_Spider_Gland_98_7226	Cupiennin 5b, Cupiennin 2a	Cu 5b, Cu 2a	315	105	Contig_Spider_Gland_98_7226	AGATCCGAAACTGAGATGGAAGTGGAAGAGGAGAGAAAATTTGGTGCAATATTGAAATTTTTGGCCAAAAAATTGGCAAAACACTTAGCAAAGAAACAAGCGGAATCTAGAATCGAAAATGAAATCGAGGACGAAGCAGAGAGGGGTTTTGGAACCATATTGAAAGCTCTGGCAAAAATAGCGGGAAAAGTAGTGAAAAAGCTAGCAACAAAACCAGGAGCAACATACATGTTGAAAGAAAATTTGAAAGGAAGAAGCGAATATGAAGTCGACGCCGAAGAGGAGAGGGCTTTTGGAACCATATTGAAAGCTTTG
LR995141	Contig_Spider_Gland_98_2914	Cupiennin 5g, Cupiennin 2d	Cu 5g, Cu 2d	306	102	Contig_Spider_Gland_98_2914	GAAGTGGAAGAGGAGAGAAAATTTGGTGCAATATTGAAATTTTTGGACCAAAAATTGGCAAAACACTTAGCAAAGAAACAAGCGGAATCTAGAATCGAAAATGAAATCGAGGACGAAGCAGAGAGGGGTTTTGGAACCATATTGAAAGCTCTGGCAAAAATAGCGGGAAAAGTAGTGAAAAAGCTTGCAACAAAACCAGGAGCAACATACATGTTGAAACAAAATTTGCAAGGAAGAAACGAATATGAAGTCGAGGACGAAGAGGAGAGGGCTTTTGGAACCATATTGAAAGCTTTGGCAAAAATA
LR995150	Contig_Spider_Gland_98_7118	Cupiennin 5b, Cupiennin 2d	Cu 5b, Cu 2d	354	118	Contig_Spider_Gland_98_7118	AAATATATAGCAAATAAACAAACGGAAGGAAGATCCGAAACTGAGATGGAAGTGGAAGAGGAGAGAAAATTTGGTGCAATATTGAAATTTTTGGCCAAAAAATTGGCAAAACACTTAGCAAAGAAACAAGCGGAATCTAGAATCGAAAATGAAATCGAGGACGAAGCAGAGAGGGGTTTTGGAACCATATTGAAAGCTCTGGCAAAAATAGCGGGAAAAGTAGTGAAAAAGCTTGCAACAAAACCAGGAGCAACATACATGTTGAAACAAAATTTACAAGGAAGAAACGAATATGAAGTCGAGGACGAAGAGGAGAGGGCTTTTGGAACCATATTGAAAGCTTTGGCAAAAATA
LR995140	Contig_Spider_Gland_98_3616	Cupiennin 5b, Cupiennin 2a	Cu 5b, Cu 2a	378	126	Contig_Spider_Gland_98_3616	GCAGCAAAACAAGGAGCAAAATATATAGCAAATAAACAAACGGAAGGAAGATCCGAAACTGAGATGGAAGTGGAAGAGGAGAGAAAATTTGGTGCAATATTGAAATTTTTGGCCAAAAAATTGGCAAAACACTTAGCAAAGAAACAAGCGGAATCTAGAATCGAAAATGAAATCGAGGACGAAGCAGAGAGGGGTTTTGGAACCATATTGAAAGCTCTGGCAAAAATAGCGGGAAAAGTAGTGAAAAAGCTAGCAACAAAACCAGGTGCAACATACATGTTGAAAGAAAATTTGAAAGGAAGAAACGAAAATGAAGCCGAGTTCGATGAGGAGAGGGCTTTTGGAACCATATTGAAAGCTTTGGCAAAAATAGCGGCA
LR995145	Contig_Spider_Gland_98_5459	Cupiennin 2c	Cu 2c	261	87	Contig_Spider_Gland_98_5459	AAAAAGCTTGCAACAAAACCAGGAGCAACATACATGTTGAAACAAAATTTACAAGGAAGAAACGAATATGAAGTCGAGGACGAAGAGGAGAGGGCTTTTGGAACCATATTGAAAGCTTTGGCAAAAATAGCGGGAAAAGTAGTGAAAAAGCTAGCAACAAAACCAGGAGCAACATACATGTTGAAAGAAAATTTGCAAGGAAGAAACGAATATGAAGTCGAGGAAGAAGAGGAGAGGGCTTTTGGAACCATATTGAAAGCT
LR995151	Contig_Spider_Gland_98_7197	Cupiennin 2a, Cupiennin 2f	Cu 2a, Cu 2f	333	111	Contig_Spider_Gland_98_7197	GCAAAACACTTAGCAAAGAAACAAGCGGAATCTAGAATCGAAAATGAAATCGAGGACGAAGCAGAGAGGGGTTTTGGAACCATATTGAAAGCTCTGGCAAAAATAGCGGGAAAAGTAGTGAAAAAGCTAGCAACAAAACCAGGAGCAACATACATGTTGAAAGAAAATTTGAAAGGAAGAAGCGAATATGAAGTCGACGCCGAAGAGGAGAGGGCTTTTGGAACCATATTGAAAGCTTTGGCAAAAATAGCGGGAAAAGTAGTGAAAAAATTAGCAACAAAACCAGGAGCAACATACATGTTGAAACAAAATTTGGAAGGAAGAAGCGAATAT
LR995130	Contig_Spider_Gland_98_2087	Cupiennin 2b	Cu 2b	204	68	Contig_Spider_Gland_98_2087	AGAAACGAATATGAAGTCGAGGAAGAAGAGGAGAGGGCTTTTGGAACCATATTGAAAGCTTTGGCAAAAATAGCGGCAAAAGTTGTGAAAAAACTAGCGACAAAACCAGGAGCAACATACATGTTGAAACAAAATTTGCAAGGAAGAAACGAAAATGAAATCGAGGACGAAGCAGAGAGGGGTTTTGGAACCATATTGAAAGCT
LR995144	Contig_Spider_Gland_98_5967	Cupiennin 5a, Cupiennin 2b	Cu 5a, Cu 2b	336	112	Contig_Spider_Gland_98_5967	AAATTTGGTAAAGTATTGAAATTTTTGGCCAAAACATTGGCGAAACACTTAGCAAAGAAACAAGCGCAATCTAGATCCGAAAATGAGATCGACGAAGAAGATGAGAGGGCTTTTGGAACCATATTGAAAGCTTTGGCAAAAATAGCGGCAAAAGTTGTGAAAAAATTAGCGACAAAACCAGGAGCAACATACATGTTGAAACAAAATTTGCAAGGAAGAAACGAAAATGAAATCGAGGACGAAGCAGAGAGGGGTTTTGGAACCATATTGAAAGCTCTGGCAAAAATAGCGGGAAAAGTAGTGAAAAAGCTAGCAACAAAACCAGGTGCAACATAC
LR995110	Contig_Spider_Gland_98_1957	Cupiennin 2a	Cu 2a	234	78	Contig_Spider_Gland_98_1957	AGAAACGAAAATGAAATCGAGGACGAAGCAGAGAGGGGTTTTGGAACCATATTGAAAGCTCTGGCAAAAATAGCGGGAAAAGTAGTGAAAAAGCTAGCAACAAAACCAGGTGCAACATACATGTTGAAAGAAAATTTGAAAGGAAGAAACGAAAATGAAGCCGAGTTCGATGAGGAGAGGGCTTTTGGAACCATATTGAAAGCTTTGGCAAAAATAGCGGCAAAGGCAGTGAAA
LR995138	Contig_Spider_Gland_98_2800	Cupiennin 2e, Cupiennin 2a, Cupiennin 5e	Cu 2e, Cu 2a, Cu 5e	420	140	Contig_Spider_Gland_98_2800	GCCGAGTTCGATGAGGAGAGGGCTTTTGGAACCATATTGAAAGCTTTGGCAAAAATAGCGGCAAAGGCAGTGAAAAAACTAGCAACAAAACCAGGAGCAACATACATGTTGAAACAAAATTTAGAAGGAAGAAACGAAAATGAAGTCGAGGACGAAGATGAGAGAGGTTTTGGAACCATATTGAAAGCTTTAGCAAAAATAGCGGGAAAAGTAGTGAAAAAACTAGCAACAAAACCAGGAGCAACATACATGTTGAAAGAAAATTTGAAAGGAAGAACCGAAACTGAGATGGAAGACGAAGAACAGGAGAGAAAATTTGGTAAAGTATTGAAATTTTTGGCCAAAACATTGGCGAAACACTTAGCAAAGAAACAAGGGCAATCTAGATCCGAAAATGAG…
LR995139	Contig_Spider_Gland_98_275	Cupiennin 2e	Cu 2e	234	78	Contig_Spider_Gland_98_275	AAGCTAGCAACAAAACCAGGTGCAACATACATGTTGAAAGAAAATTTGAAAGGAAGAAACGAAAATGAAGCCGAGTTCGATGAGGAGAGGGCTTTTGGAACCATATTGAAAGCTTTGGCAAAAATAGCGGCAAAGGCAGTGAAAAAACTAGCAACAAAACCAGGAGCAACATACATGTTGAAACAAAATTTAGAAGGAAGAAACGAAAATGAAGTCGAGGACGAAGATGAGAGG
LR995054	Contig_Spider_Gland_98_1032	Cupiennin 2e, Cupiennin 2a	Cu 2e, Cu 2a	300	100	Contig_Spider_Gland_98_1032	GCTTTTGGAACCATATTGAAAGCTTTGGCAAAAATAGCGGCAAAGGCAGTGAAAAAACTAGCAACAAAACCAGGAGCAACATACATGTTGAAACAAAATTTAGAAGGAAGAAACGAAAATGAAGTCGAGGACGAAGATGAGAGAGGTTTTGGAACCATATTGAAAGCTTTAGCAAAAATAGCGGGAAAAGTAGTGAAAAAACTAGCAACAAAACCAGGAGCAACATACATGTTGAAAGAAAATTTGAAAGGAAGAACCGAAACTGAGATGGAAGTCGAAGAGGAGAGAAAATTTGGTGCA
LR995111	Contig_Spider_Gland_98_1510	Cupiennin 2a	Cu 2a	282	94	Contig_Spider_Gland_98_1510	ATAGCGGCAAAGGCAGTGAAAAAACTAGCAACAAAACCAGGAGCAACATACATGTTGAAACAAAATTTAGAAGGAAGAAACGAAAATGAAGTCGAGGACGAAGATGAGAGAGGTTTTGGAACCATATTGAAAGCTTTAGCAAAAATAGCGGGAAAAGTAGTGAAAAAACTAGCAACAAAACCAGGAGCAACATACATGTTGAAAGAAAATTTGAAAGGAAGAACCGAAAATGAAGTCGAGGACGAAGATGAGAGGGGATTTGGAGCCTTATTCAAATTTTTA
LR995091	Contig_Spider_Gland_98_13	Cupiennin 1a	Cu 1a	234	78	Contig_Spider_Gland_98_13	AAAAAATTGGCGAAACACTTAGCAAAGAAGCAAGCGGAATCTAGAACCGAAAATGAAGTCGAGGACGAAGATGAGAGGGGATTTGGAGCCTTATTCAAATTTTTAGCAAAAAAAGTGGCAAAAACAGTGGCAAAACAAGCAGCAAAACAAGGAGCAAAATACGTAGTAAACAAACAAATGGAAGGAAGGAGTCTGGAAGGAACTTTTGCAAAAACGCAATTCTAGAAGAAGTGA
LR995156	Contig_Spider_Gland_98_8397	Cupiennin 1e	Cu 1e	213	71	Contig_Spider_Gland_98_8397	GAAGATGAAACACAGAGAGCACTTGAGCTGACGCAAGGAAATGAAGAGGAAACAAGATCCGAAAATGAGATCGACGAAGAAGATGAGAGGGGTTTTGGTGCGTTATTCAAATTTTTGGCCAAAAAAGTGGCGAAAACAGTGGCAAAACAAGCAGCGAAACAAGGAGCAAAATATATAGCAAATAAACAAACGGAAGGAAGATCCGAAACTGAG
LR995147	Contig_Spider_Gland_98_5	Cupiennin 5b	Cu 5b	204	68	Contig_Spider_Gland_98_5	ACAAAACCAGGAGCAACATACATGTTGAAAGAAAATTTGAAAGGAAGAACCGAAACTGAGATGGAAGTCGAAGAGGAGAGAAAATTTGGTGCAATATTGAAATTTTTAGCCAAAAAATTGGCGAAACACTTAGCAAAGAAGCAAGCGGAATCTAGAACCGAAAATGAAGTCGAGGACGAAGATGAGAGGGGATTTGGAGCCTTA

## Sheet: sample_spreadsheet_T_B1_5
#checklist_accession	ERC000011
#unique _name_prefix
sample_alias	tax_id	scientific_name	common_name	sample_title	tissue_type	country_origin
Contig_Spider_Gland_98_7544	6928	Cupiennius salei	American wandering spider	Cupiennin 3d, Cupiennin 4a	venom gland	Costa Rica
Contig_Spider_Gland_98_9318	6928	Cupiennius salei	American wandering spider	signal peptide, propeptide transcript family B2	venom gland	Costa Rica
Contig_Spider_Gland_98_8638	6928	Cupiennius salei	American wandering spider	Cupiennin 3d	venom gland	Costa Rica
Contig_Spider_Gland_98_5418	6928	Cupiennius salei	American wandering spider	Cupiennin 4e	venom gland	Costa Rica
Contig_Spider_Gland_98_521	6928	Cupiennius salei	American wandering spider	Cupiennin 5c, Cupiennin 4b, Cupiennin 4e	venom gland	Costa Rica
Contig_Spider_Gland_98_7	6928	Cupiennius salei	American wandering spider	Cupiennin 8a, Cupiennin 3d, Cupiennin 4a, Cupiennin 5c	venom gland	Costa Rica
Contig_Spider_Gland_98_76	6928	Cupiennius salei	American wandering spider	Cupiennin 3d	venom gland	Costa Rica
Contig_Spider_Gland_98_29	6928	Cupiennius salei	American wandering spider	Cupiennin 8a, Cupiennin 4e	venom gland	Costa Rica
Contig_Spider_Gland_98_246	6928	Cupiennius salei	American wandering spider	Cupiennin 8a, Cupiennin 4e	venom gland	Costa Rica
Contig_Spider_Gland_98_315	6928	Cupiennius salei	American wandering spider	Cupiennin 3d, Cupiennin 3d, Cupiennin 5d	venom gland	Costa Rica
Contig_Spider_Gland_98_269	6928	Cupiennius salei	American wandering spider	Cupiennin 5b	venom gland	Costa Rica
Contig_Spider_Gland_98_82	6928	Cupiennius salei	American wandering spider	Cupiennin 5c, Cupiennin 4b	venom gland	Costa Rica
Contig_Spider_Gland_98_825	6928	Cupiennius salei	American wandering spider	Cupiennin 4a, Cupiennin 5c	venom gland	Costa Rica
Contig_Spider_Gland_98_682	6928	Cupiennius salei	American wandering spider	Cupiennin 5c, Cupiennin 4b	venom gland	Costa Rica
Contig_Spider_Gland_98_169	6928	Cupiennius salei	American wandering spider	Cupiennin 4e, Cupiennin 4a	venom gland	Costa Rica
Contig_Spider_Gland_98_453	6928	Cupiennius salei	American wandering spider	Cupiennin 4a, Cupiennin 5d	venom gland	Costa Rica
Contig_Spider_Gland_98_1765	6928	Cupiennius salei	American wandering spider	Cupiennin 5d, Cupiennin 4f	venom gland	Costa Rica
Contig_Spider_Gland_98_2962	6928	Cupiennius salei	American wandering spider	Cupiennin 5b, Cupiennin 4f	venom gland	Costa Rica
Contig_Spider_Gland_98_8132	6928	Cupiennius salei	American wandering spider	Cupiennin 1a	venom gland	Costa Rica
Contig_Spider_Gland_98_6581	6928	Cupiennius salei	American wandering spider	Cupiennin 3d	venom gland	Costa Rica
Contig_Spider_Gland_98_1201	6928	Cupiennius salei	American wandering spider	Cupiennin 1a, Cupiennin 7a	venom gland	Costa Rica
Contig_Spider_Gland_98_5619	6928	Cupiennius salei	American wandering spider	Cupiennin 1a, Cupiennin 7b	venom gland	Costa Rica

## Sheet: Transcript B1-5 family
ID	description	transcript family	uniprot_id	entry name	tissue_type	Assembly method	Sequencing-Technology	Signal P	aa_sig	aa_sig partial	aa_propeptide	aa_propeptide partial	aa_mature 1	aa_mature 1 partial	PTM C-term amidation	linker_1	linker_1 partial	aa_mature 2	aa_mature 2 partial	PTM C-term amidation	linker_2	linker_2 partial	aa_mature 3	aa_mature 3 partial	PTM C-term amidation	linker_3	linker_3 partial	aa_mature 4	aa_mature 4 partial	PTM C-term amidation	linker_4	linker_4 partial	aa_mature 5	aa_mature 5 partial	sample_alias	nt_full
Cu 3d	Cupiennin 3d	B1	B3EWV4	TXC3D_CUPSA	venom gland	MIRA_2 V2.9.25 (with enhanced 454 support)	454	SignalP_5.0	MNYLQVICLLLVALACSTTSS	0	SDVPQNELQREENSIEDETLRGLELMQENAEETRIENEIDEEDER	0	GFGALFKFLAKKVAKTVAKQVAKKQMEG	0	Glutamic acid 1-amide	RTENEIDEEDER	0	GFGMLFKFLAKKVAKKLVSHVAQKQLEG	0	Glutamic acid 1-amide	RTETDNDV	1													>Contig_Spider_Gland_98_7544	ATGAATTATTTGCAAGTTATCTGCCTTCTCTTAGTAGCACTGGCATGCAGCACAACAAGCTCAAGCGATGTGCCACAGAACGAGCTTCAACGGGAAGAGAATTCCATCGAAGATGAAACACTGAGGGGACTTGAGCTGATGCAAGAAAATGCGGAGGAAACGAGAATCGAAAATGAGATCGACGAAGAAGATGAGAGGGGTTTTGGAGCCTTATTCAAATTTTTGGCAAAAAAAGTGGCGAAAACTGTGGCAAAACAAGTAGCAAAAAAACAAATGGAAGGAAGAACCGAAAATGAGATCGACGAAGAGGATGAGAGGGGTTTTGGCATGTTATTCAAATTTTTGGCCAAAAAGGTGGCCAAAAAATTGGTGTCACACGTAGCACAAAAACAATTGGAA…
Cu 4a	Cupiennin 4a	B1	B3EWV6	TXC4A_CUPSA														GFGMLFKFLAKKVAKKLVSHVAQKQLEG	0	Glutamic acid 1-amide
SP PrP transcript family B2	signal peptide, propeptide transcript family B2	B2			venom gland	MIRA_2 V2.9.25 (with enhanced 454 support)	454	SignalP_5.0	MNYLQVICLLLVALACSTTSS	0	SDVPQNELQREENSIEDETLRGLELMQENAEETRTENEIDEEDER	0	GFGALFKFL	1																					>Contig_Spider_Gland_98_9318	ATGAATTATTTGCAAGTTATCTGCCTTCTCTTAGTAGCACTGGCATGCAGCACAACAAGCTCAAGCGATGTGCCACAGAACGAGCTTCAACGGGAAGAGAATTCCATCGAAGATGAAACACTGAGGGGACTTGAGCTGATGCAAGAAAATGCGGAGGAAACGAGAACCGAAAATGAGATCGACGAAGAAGATGAGAGGGGTTTTGGAGCCTTATTCAAATTTTTG
Cu 3d	Cupiennin 3d	B2	B3EWV4	TXC3D_CUPSA							ELMQENAEETRTENEIDEEDER	1	GFGALFKFLAKKVAKTVAKQVAKKQMEG	0	Glutamic acid 1-amide	RTENEIDEEDER	0	GFGMLFKFF	1																>Contig_Spider_Gland_98_8638	GAGCTGATGCAAGAAAATGCGGAGGAAACGAGAACCGAAAATGAGATCGACGAAGAAGATGAGAGGGGTTTTGGAGCCTTATTCAAATTTTTGGCAAAAAAAGTGGCGAAAACTGTGGCAAAACAAGTAGCAAAAAAACAAATGGAAGGAAGAACCGAAAATGAGATCGACGAAGAGGATGAGAGGGGTTTTGGCATGTTATTCAAATTTTTT
Cu 4e	Cupiennin 4e	B3			venom gland	MIRA_2 V2.9.25 (with enhanced 454 support)	454	SignalP_5.0	MNYLQVICLLLVALACSTTSS	0	SDVPQNELQREENSIEDETLRGLELMQENAEETRNENESDEEDER	0	GFGMLFKFLAKKVAKKLVSHVAQKQMEG	0	Glutamic acid 1-amide	RTE	1																		>Contig_Spider_Gland_98_5418	ATGAATTATTTGCAAGTTATCTGCCTTCTCTTAGTAGCACTGGCATGCAGCACAACAAGCTCAAGCGATGTGCCACAGAACGAGCTTCAACGGGAAGAGAATTCCATCGAAGATGAAACACTGAGGGGACTTGAGCTGATGCAAGAAAATGCGGAGGAAACGAGAAACGAAAATGAATCTGATGAAGAAGATGAGAGGGGTTTTGGCATGTTATTCAAATTTTTAGCCAAAAAGGTGGCCAAAAAATTGGTGTCACACGTAGCACAAAAACAAATGGAAGGAAGAACTGAA
Cu 5c	Cupiennin 5c	B5			venom gland	MIRA_2 V2.9.25 (with enhanced 454 support)	454	SignalP_5.0	MNYLQVICLLLVALACSTTSS	0	SDVPQNELQREENSIEDETLRGLELMQENAEETRTETDNDVEVER	0	KFGAILKFLAKKLAKHLAKKQGES	0		RTENEIDEEEER	0	VYGMLFKFLAKKVAKKLISHVAKKQLQG	0	Glutamic acid 1-amide	RNENESDEEDER	0	GFGMLFKFLAKKVAKKLVSHVAQKQMEG	0	Glutamic acid 1-amide	RSLNFMDNEEQR	0	DLLTNKLNVX	1						>Contig_Spider_Gland_98_521	ATGAATTATTTGCAAGTTATCTGCCTTCTCTTAGTAGCACTGGCATGCAGCACAACAAGCTCAAGCGATGTGCCACAGAACGAGCTTCAACGGGAAGAGAATTCCATCGAAGATGAAACACTGAGGGGACTTGAGCTGATGCAAGAAAATGCGGAGGAAACGAGAACCGAAACTGATAACGATGTCGAAGTGGAGAGGAAATTTGGTGCAATATTGAAATTTTTGGCCAAAAAGTTGGCGAAGCACTTAGCAAAGAAACAAGGGGAATCTAGAACTGAAAATGAGATCGACGAAGAAGAGGAGAGGGTTTATGGCATGTTATTCAAATTTTTGGCCAAAAAGGTGGCCAAAAAATTGATCTCACACGTAGCAAAAAAACAATTGCAAGGAAGAAACGAA…
Cu 4b	Cupiennin 4b	B5	B3EWV7	TXC4B_CUPSA														VYGMLFKFLAKKVAKKLISHVAKKQLQG	0	Glutamic acid 1-amide
Cu 4e	Cupiennin 4e	B5																					GFGMLFKFLAKKVAKKLVSHVAQKQMEG	0	Glutamic acid 1-amide
Cu 8a	Cupiennin 8a	B4			venom gland	MIRA_2 V2.9.25 (with enhanced 454 support)	454	SignalP_5.0	MNYLQVICLLLVALACSTTSS	0	SDVPQNELQREENSIEDETLRGLELMQENAEETRSENEIDEEDQR	0	IWRMPKKVLKLLAAFRGKEG	0	Glutamic acid 1-amide	RIENEIDEEDER	0	GFGALFKFLAKKVAKTVAKQVAKKQMEG	0	Glutamic acid 1-amide	RTENEIDEEDER	0	GFGMLFKFLAKKVAKKLVSHVAQKQLEG	0	Glutamic acid 1-amide	RTETDNDVEVER	0	KFGAILKFLAKKLAKHLAKKQGES	0		RTENEIDEEEER	0	VYGMLFKFLAKKV	1	>Contig_Spider_Gland_98_7	ATGAATTATTTGCAAGTTATCTGCCTTCTCTTAGTAGCACTGGCATGCAGCACAACAAGCTCAAGCGATGTGCCACAGAACGAGCTTCAACGGGAAGAGAATTCCATCGAAGATGAAACACTGAGGGGACTTGAGCTGATGCAAGAAAATGCGGAGGAAACGAGAAGCGAAAATGAGATCGACGAAGAAGATCAGAGGATATGGAGAATGCCGAAAAAAGTGTTGAAATTATTGGCAGCATTCAGAGGAAAGGAAGGAAGAATCGAAAATGAGATCGACGAAGAAGATGAGAGGGGTTTTGGAGCCTTATTCAAATTTTTGGCAAAAAAAGTGGCGAAAACTGTGGCAAAACAAGTAGCAAAAAAACAAATGGAAGGAAGAACCGAAAATGAGATCGAC…
Cu 3d	Cupiennin 3d	B4	B3EWV4	TXC3D_CUPSA														GFGALFKFLAKKVAKTVAKQVAKKQMEG	0	Glutamic acid 1-amide
Cu 4a	Cupiennin 4a	B4	B3EWV6	TXC4A_CUPSA																			GFGMLFKFLAKKVAKKLVSHVAQKQLEG	0	Glutamic acid 1-amide
Cu 5c	Cupiennin 5c	B4																										KFGAILKFLAKKLAKHLAKKQGES	0
Cu 3d	Cupiennin 3d	B4	B3EWV4	TXC3D_CUPSA	venom gland	MIRA_2 V2.9.25 (with enhanced 454 support)	454						KLLAAFRGKEG	1	Glutamic acid 1-amide	RTENEIDEEDER	0	GFGALFKFLAKKVAKTVAKQVAKKQMEG	0	Glutamic acid 1-amide	RTENEIDEEDER	0	GFGMLFKFF	1											>Contig_Spider_Gland_98_76	AAATTATTGGCAGCATTCAGAGGAAAGGAAGGAAGAACCGAAAATGAGATCGACGAAGAAGATGAGAGGGGTTTTGGAGCCTTATTCAAATTTTTGGCAAAAAAAGTGGCGAAAACTGTGGCAAAACAAGTAGCAAAAAAACAAATGGAAGGAAGAACCGAAAATGAGATCGACGAAGAGGATGAGAGGGGTTTTGGCATGTTATTCAAATTTTTT
Cu 8a	Cupiennin 8a	B4			venom gland	MIRA_2 V2.9.25 (with enhanced 454 support)	454				DEEDQR	1	IWRMPKKVLKLLAAFRGKEG	0	Glutamic acid 1-amide	RNENESDEEDER	0	GFGMLFKFLAKKVAKKLVSHVAQKQMEG	0	Glutamic acid 1-amide	RTENEIDEEDER	0	GFGM	1											>Contig_Spider_Gland_98_29	GACGAAGAAGATCAGAGGATATGGAGAATGCCGAAAAAAGTGTTGAAATTATTGGCAGCATTCAGAGGAAAGGAAGGAAGAAACGAAAATGAATCTGATGAAGAAGATGAGAGGGGTTTTGGCATGTTATTCAAATTTTTAGCCAAAAAGGTGGCCAAAAAATTGGTGTCACACGTAGCACAAAAACAAATGGAAGGAAGAACTGAAAATGAGATCGACGAAGAGGATGAGAGGGGTTTTGGAATG
Cu 4e	Cupiennin 4e	B4																GFGMLFKFLAKKVAKKLVSHVAQKQMEG	0	Glutamic acid 1-amide
Cu 8a	Cupiennin 8a	B4			venom gland	MIRA_2 V2.9.25 (with enhanced 454 support)	454				ELMQENAEETRSENEIDEEDQR	1	IWRMPKKVLKLLAAFRGKEG	0	Glutamic acid 1-amide	RNENESDEEDER	0	GFGMLFKFLAKKVAKKLVSHVAQKQMEG	0	Glutamic acid 1-amide	RTETETDVEEER	0	KFGAI	1											>Contig_Spider_Gland_98_246	GAGCTGATGCAAGAAAATGCGGAGGAAACGAGAAGCGAAAATGAGATCGACGAAGAAGATCAGAGGATATGGAGAATGCCGAAAAAAGTGTTGAAATTATTGGCAGCATTCAGAGGAAAGGAAGGAAGAAACGAAAATGAATCTGATGAAGAAGATGAGAGGGGTTTTGGCATGTTATTCAAATTTTTAGCCAAAAAGGTGGCCAAAAAATTGGTGTCACACGTAGCACAAAAACAAATGGAAGGAAGAACCGAAACTGAAACCGACGTCGAAGAGGAGAGGAAATTTGGTGCAATA
Cu 4e	Cupiennin 4e	B4																GFGMLFKFLAKKVAKKLVSHVAQKQMEG	0	Glutamic acid 1-amide
Cu 3d	Cupiennin 3d	B4	B3EWV4	TXC3D_CUPSA	venom gland	MIRA_2 V2.9.25 (with enhanced 454 support)	454						AAFRGKEG	1	Glutamic acid 1-amide	RIENEVDEEDER	0	GFGALFKFLAKKVAKTVAKQVAKKQMEG	0	Glutamic acid 1-amide	RNEKEIDEEDER	0	GFGALFKFLAKKVAKTVAKQVAKKQMEG	0	Glutamic acid 1-amide	RTETETDVEEER	0	KFGAILKFLAKKLAKHLAKKQAGS	0		RAENEIDEEDER	0			>Contig_Spider_Gland_98_315	GCAGCATTCAGAGGAAAGGAAGGAAGAATCGAAAATGAGGTCGACGAAGAAGATGAGAGGGGTTTTGGAGCCTTATTCAAATTTTTGGCAAAAAAAGTGGCGAAAACTGTGGCAAAACAAGTAGCAAAAAAACAAATGGAAGGAAGAAACGAAAAGGAGATCGACGAAGAAGATGAGAGGGGTTTTGGAGCCTTATTCAAATTTTTGGCCAAAAAAGTGGCGAAAACTGTGGCAAAACAAGTAGCAAAAAAACAAATGGAAGGAAGAACCGAAACTGAAACCGACGTCGAAGAGGAGAGGAAATTTGGTGCAATATTAAAATTTTTGGCCAAAAAATTGGCGAAGCACTTAGCAAAGAAACAAGCGGGATCCAGAGCTGAAAATGAGATCGACGAAGAG…
Cu 3d	Cupiennin 3d	B4	B3EWV4	TXC3D_CUPSA																			GFGALFKFLAKKVAKTVAKQVAKKQMEG	0	Glutamic acid 1-amide
Cu 5d	Cupiennin 5d	B4																										KFGAILKFLAKKLAKHLAKKQAGS	0
Cu 5b	Cupiennin 5b	B4			venom gland	MIRA_2 V2.9.25 (with enhanced 454 support)	454						AKKLVSHVAQKQLEG	1	Glutamic acid 1-amide	RTETESDVEEER	0	KFGAILKFLAKKLAKHLAKKQAES	0		RAENEIDEEDER	0	GFGML	1											>Contig_Spider_Gland_98_269	GCCAAAAAATTGGTGTCTCACGTAGCACAAAAACAATTGGAAGGAAGAACCGAAACTGAAAGCGACGTCGAAGAGGAGAGGAAATTTGGCGCAATTTTGAAATTTTTGGCCAAAAAATTGGCGAAGCACTTAGCAAAGAAACAAGCGGAATCTAGAGCTGAAAATGAGATCGACGAAGAAGATGAGAGGGGTTTTGGCATGTTA
Cu 5c	Cupiennin 5c	B4			venom gland	MIRA_2 V2.9.25 (with enhanced 454 support)	454						VSHVAQKQLEG	1	Glutamic acid 1-amide	RTETDNDVEVER	0	KFGAILKFLAKKLAKHLAKKQGES	0		RTENEIDEEEER	0	VYGMLFKFLAKKVAKKLISHVAKKQLQG	0	Glutamic acid 1-amide	RNENESDEEDER	0								>Contig_Spider_Gland_98_82	GTGTCACACGTAGCACAAAAACAATTGGAAGGAAGAACCGAAACTGATAACGATGTCGAAGTGGAGAGGAAATTTGGTGCAATATTGAAATTTTTGGCCAAAAAGTTGGCGAAGCACTTAGCAAAGAAACAAGGGGAATCTAGAACTGAAAATGAGATCGACGAAGAAGAGGAGAGGGTTTATGGCATGTTATTCAAATTTTTGGCCAAAAAGGTGGCCAAAAAATTGATCTCACACGTAGCAAAAAAACAATTGCAAGGAAGAAACGAAAATGAATCTGATGAAGAAGATGAGAGG
Cu 4b	Cupiennin 4b	B4	B3EWV7	TXC4B_CUPSA																			VYGMLFKFLAKKVAKKLISHVAKKQLQG	0	Glutamic acid 1-amide
Cu 4a	Cupiennin 4a	B4	B3EWV6	TXC4A_CUPSA	venom gland	MIRA_2 V2.9.25 (with enhanced 454 support)	454						AKTVAKQVAKKQMEG	1	Glutamic acid 1-amide	RTENEIDEEDER	0	GFGMLFKFLAKKVAKKLVSHVAQKQLEG	0	Glutamic acid 1-amide	RTETDNDVEVER	0	KFGAILKFLAKKLAKHLAKKQGES	0		RTENEIDEEEER	0								>Contig_Spider_Gland_98_825	GCGAAAACTGTGGCAAAACAAGTAGCAAAAAAACAAATGGAAGGAAGAACCGAAAATGAGATCGACGAAGAGGATGAGAGGGGTTTTGGCATGTTATTCAAATTTTTGGCCAAAAAGGTGGCCAAAAAATTGGTGTCACACGTAGCACAAAAACAATTGGAAGGAAGAACCGAAACTGATAACGATGTCGAAGTGGAGAGGAAATTTGGTGCAATATTGAAATTTTTGGCCAAAAAGTTGGCGAAGCACTTAGCAAAGAAACAAGGGGAATCTAGAACTGAAAATGAGATCGACGAAGAAGAGGAGAGG
Cu 5c	Cupiennin 5c	B4																					KFGAILKFLAKKLAKHLAKKQGES	0
Cu 5c	Cupiennin 5c	B4			venom gland	MIRA_2 V2.9.25 (with enhanced 454 support)	454						LVSHVAQKQLEG	1	Glutamic acid 1-amide	RTETDNDVEVER	0	KFGAILKFLAKKLAKHLAKKQGES	0		RTENEIDEEEER	0	VYGMLFKFLAKKVAKKLISHVAKKQLQG	0	Glutamic acid 1-amide	RNENESDEEDER	0								>Contig_Spider_Gland_98_682	TTGGTGTCACACGTAGCACAAAAACAATTGGAAGGAAGAACCGAAACTGATAACGATGTCGAAGTGGAGAGGAAATTTGGTGCAATATTGAAATTTTTGGCCAAAAAGTTGGCGAAGCACTTAGCAAAGAAACAAGGGGAATCTAGAACTGAAAATGAGATCGACGAAGAAGAGGAGAGGGTTTATGGCATGTTATTCAAATTTTTGGCCAAAAAGGTGGCCAAAAAATTGATCTCACACGTAGCAAAAAAACAATTGCAAGGAAGAAACGAAAATGAATCTGATGAAGAAGATGAGAGG
Cu 4b	Cupiennin 4b	B4	B3EWV7	TXC4B_CUPSA																			VYGMLFKFLAKKVAKKLISHVAKKQLQG	0	Glutamic acid 1-amide
Cu 4e	Cupiennin 4e	B4			venom gland	MIRA_2 V2.9.25 (with enhanced 454 support)	454						VAKKQLQG	1	Glutamic acid 1-amide	RNENESDEEDER	0	GFGMLFKFLAKKVAKKLVSHVAQKQMEG	0	Glutamic acid 1-amide	RTENEIDEEDER	0	GFGMLFKFLAKKVAKKLVSHVAQKQLEG	0	Glutamic acid 1-amide	RTETESDVEEER	0	KFGAILKFLAKKLAK	1						>Contig_Spider_Gland_98_169	GTAGCAAAAAAACAATTGCAAGGAAGAAACGAAAATGAATCTGATGAAGAAGATGAGAGGGGTTTTGGCATGTTATTCAAATTTTTAGCCAAAAAGGTGGCCAAAAAATTGGTGTCACACGTAGCACAAAAACAAATGGAAGGAAGAACTGAAAATGAGATCGACGAAGAGGATGAGAGGGGTTTTGGAATGTTATTCAAATTTTTGGCCAAAAAGGTGGCCAAAAAATTGGTGTCTCACGTAGCACAAAAACAATTGGAAGGAAGAACCGAAACTGAAAGCGACGTCGAAGAGGAGAGGAAATTTGGCGCAATTTTGAAATTTTTGGCCAAAAAATTGGCGAAG
Cu 4a	Cupiennin 4a	B4	B3EWV6	TXC4A_CUPSA																			GFGMLFKFLAKKVAKKLVSHVAQKQLEG	0	Glutamic acid 1-amide
Cu 4a	Cupiennin 4a	B4	B3EWV6	TXC4A_CUPSA	venom gland	MIRA_2 V2.9.25 (with enhanced 454 support)	454						GFGMLFKFLAKKVAKKLVSHVAQKQLEG	0	Glutamic acid 1-amide	RTETETDVEEER	0	KFGAILKFLAKKLAKHLAKKQAGS	0		RAENEIDEEDER	0	GFGMLFKFLAKNVAKK	1											>Contig_Spider_Gland_98_453	GGTTTTGGCATGTTATTCAAATTTTTGGCCAAAAAGGTGGCCAAAAAGTTGGTGTCACACGTAGCACAAAAACAATTGGAAGGAAGAACCGAAACTGAAACCGACGTCGAAGAGGAGAGGAAATTTGGTGCAATATTGAAATTTTTGGCCAAAAAATTGGCGAAGCACTTAGCAAAGAAACAAGCGGGATCCAGAGCTGAAAATGAGATCGACGAAGAAGATGAGAGGGGTTTTGGCATGTTATTCAAATTTTTGGCCAAAAATGTCGCCAAAAAA
Cu 5d	Cupiennin 5d	B4																KFGAILKFLAKKLAKHLAKKQAGS	0
Cu 5d	Cupiennin 5d	B4			venom gland	MIRA_2 V2.9.25 (with enhanced 454 support)	454									RTETETDVEEER	0	KFGAILKFLAKKLAKHLAKKQAGS	0		RAENEIDEEDER	0	GFGMLFKFLAKNVAKKLVSHVAKKQLEG	0	Glutamic acid 1-amide	RTENEIDEEDER	0	GFGA	1						>Contig_Spider_Gland_98_1765	AGAACCGAAACTGAAACCGACGTCGAAGAGGAGAGGAAATTTGGTGCAATATTGAAATTTTTGGCCAAAAAATTGGCGAAGCACTTAGCAAAGAAACAAGCGGGATCCAGAGCTGAAAATGAGATCGACGAAGAAGATGAGAGGGGTTTTGGCATGTTATTCAAATTTTTGGCCAAAAATGTCGCCAAAAAATTGGTGTCACACGTAGCAAAAAAACAATTGGAAGGAAGAACCGAAAATGAGATCGACGAAGAAGATGAAAGGGGTTTTGGTGCG
Cu 4f	Cupiennin 4f	B4																					GFGMLFKFLAKNVAKKLVSHVAKKQLEG	0	Glutamic acid 1-amide
Cu 5b	Cupiennin 5b	B4			venom gland	MIRA_2 V2.9.25 (with enhanced 454 support)	454									TESDVEEER	1	KFGAILKFLAKKLAKHLAKKQAES	0		RAENEIDEEDER	0	GFGMLFKFLAKNVAKKLVSHVAKKQLEG	0	Glutamic acid 1-amide	RTENEIDEEDER	0								>Contig_Spider_Gland_98_2962	ACTGAAAGCGACGTCGAAGAGGAGAGGAAATTTGGCGCAATTTTGAAATTTTTGGCCAAAAAATTGGCGAAGCACTTAGCAAAGAAACAAGCGGAATCTAGAGCTGAAAATGAGATCGACGAAGAAGATGAGAGGGGTTTTGGCATGTTATTCAAATTTTTGGCCAAAAATGTCGCCAAAAAATTGGTGTCACACGTAGCAAAAAAACAATTGGAAGGAAGAACCGAAAATGAGATCGACGAAGAAGATGAAAGG
Cu 4f	Cupiennin 4f	B4																					GFGMLFKFLAKNVAKKLVSHVAKKQLEG	0	Glutamic acid 1-amide
Cu 1a	Cupiennin 1a	B4	P83619	TXC1A_CUPSA	venom gland	MIRA_2 V2.9.25 (with enhanced 454 support)	454						KKQLEG	1	Glutamic acid 1-amide	RTENEIDEEDER	0	GFGALFKFLAKKVAKTVAKQAAKQGAKYVVNKQMEG	0	Glutamic acid 1-amide	RIENEVDEEDER	0	GFGALFKFLAKKVAKTVAKQVAK	1											>Contig_Spider_Gland_98_8132	AAAAAACAATTGGAAGGAAGAACCGAAAATGAGATCGACGAAGAAGATGAAAGGGGTTTTGGTGCGTTATTCAAATTTTTGGCAAAAAAAGTGGCGAAAACAGTTGCAAAACAAGCAGCAAAACAAGGAGCAAAATATGTAGTAAACAAACAAATGGAAGGAAGAATCGAAAATGAGGTCGACGAAGAAGATGAGAGGGGTTTTGGAGCCTTATTCAAATTTTTGGCAAAAAAAGTGGCGAAAACTGTGGCAAAACAAGTAGCAAAA
Cu 3d	Cupiennin 3d	B4	B3EWV4	TXC3D_CUPSA	venom gland	MIRA_2 V2.9.25 (with enhanced 454 support)	454						AAKQGAKYVVNKQMEG	1	Glutamic acid 1-amide	RIENEVDEEDER	0	GFGALFKFLAKKVAKTVAKQVAKKQMEG	0	Glutamic acid 1-amide	RNEKEIDEEDER	0	GFGALF	1											>Contig_Spider_Gland_98_6581	GCAGCAAAACAAGGAGCAAAATATGTAGTAAACAAACAAATGGAAGGAAGAATCGAAAATGAGGTCGACGAAGAAGATGAGAGGGGTTTTGGAGCCTTATTCAAATTTTTGGCAAAAAAAGTGGCGAAAACTGTGGCAAAACAAGTAGCAAAAAAACAAATGGAAGGAAGAAACGAAAAGGAGATCGACGAAGAAGATGAGAGGGGTTTTGGAGCCTTATTC
Cu 1a	Cupiennin 1a	B4	P83619	TXC1A_CUPSA	venom gland	MIRA_2 V2.9.25 (with enhanced 454 support)	454									NEIDEEDER	1	GFGALFKFLAKKVAKTVAKQAAKQGAKYVVNKQMEG	0	Glutamic acid 1-amide	RSLNFMDNEEQR	0	DLLTTIKRVKESMKRRTGX	0	Glutamic acid 1-amide										>Contig_Spider_Gland_98_1201	AATGAGATCGACGAAGAAGATGAAAGGGGTTTTGGTGCGTTATTCAAATTTTTGGCAAAAAAAGTGGCGAAAACAGTGGCAAAACAAGCAGCAAAACAAGGAGCAAAATATGTAGTAAACAAACAAATGGAAGGAAGGAGCTTAAATTTCATGGACAACGAGGAGCAGAGGGATCTTCTTACGACAATTAAACGTGTGAAAGAATCGATGAAAAGACGCACTGGCTGA
Cu 7a	Cupiennin 7a	B4	B3EWW3	TXC7A_CUPSA																			DLLTTIKRVKESMKRRTGX	0	Glutamic acid 1-amide
Cu1a	Cupiennin 1a	B4	P83619	TXC1A_CUPSA	venom gland	MIRA_2 V2.9.25 (with enhanced 454 support)	454									EVDEEDER	1	GFGALFKFLAKKVAKTVAKQAAKQGAKYVVNKQMEG	0	Glutamic acid 1-amide	RSLNFMDNEEQR	0	DLLTAIKRVKESMKRRTGX	0	Glutamic acid 1-amide										>Contig_Spider_Gland_98_5619	GAGGTCGACGAAGAAGATGAGAGGGGTTTTGGAGCCTTATTCAAATTTTTGGCAAAAAAAGTGGCGAAAACTGTGGCAAAACAAGCAGCAAAACAAGGAGCAAAATATGTAGTAAACAAACAAATGGAAGGAAGGAGCTTAAATTTCATGGACAACGAGGAGCAGAGGGATCTTCTTACGGCAATTAAACGTGTGAAAGAATCGATGAAAAGACGCACTGGCTGA
Cu 7b	Cupiennin 7b	B4	B3EWW4	TXC7B_CUPSA																			DLLTAIKRVKESMKRRTGX	0	Glutamic acid 1-amide
																																			>Contig_Spider_Gland_98_5619
																																			GAGGTCGACGAAGAAGATGAGAGGGGTTTTGGAGCCTTATTCAAATTTTTGGCAAAAAAAGTGGCGAAAACTGTGGCAAAACAAGCAGCAAAACAAGGAGCAAAATATGTAGTAAACAAACAAATGGAAGGAAGGAGCTTAAATTTCATGGACAACGAGGAGCAGAGGGATCTTCTTACGGCAATTAAACGTGTGAAAGAATCGATGAAAAGACGCACTGGCTGA

## Sheet: B1_5 overview
accession_numbers	sample_alias (contig_name)	sample_title_long	sample_title_short	bps	aa	sample_alias (contig_name)	nt_full
LR994987	Contig_Spider_Gland_98_7544	Cupiennin 3d, Cupiennin 4a	Cu 3d, Cu 4a	426	142	Contig_Spider_Gland_98_7544	ATGAATTATTTGCAAGTTATCTGCCTTCTCTTAGTAGCACTGGCATGCAGCACAACAAGCTCAAGCGATGTGCCACAGAACGAGCTTCAACGGGAAGAGAATTCCATCGAAGATGAAACACTGAGGGGACTTGAGCTGATGCAAGAAAATGCGGAGGAAACGAGAATCGAAAATGAGATCGACGAAGAAGATGAGAGGGGTTTTGGAGCCTTATTCAAATTTTTGGCAAAAAAAGTGGCGAAAACTGTGGCAAAACAAGTAGCAAAAAAACAAATGGAAGGAAGAACCGAAAATGAGATCGACGAAGAGGATGAGAGGGGTTTTGGCATGTTATTCAAATTTTTGGCCAAAAAGGTGGCCAAAAAATTGGTGTCACACGTAGCACAAAAACAATTGGAA…
LR995035	Contig_Spider_Gland_98_9318	signal peptide, propeptide transcript family B2	SP PrP transcript family B2	225	75	Contig_Spider_Gland_98_9318	ATGAATTATTTGCAAGTTATCTGCCTTCTCTTAGTAGCACTGGCATGCAGCACAACAAGCTCAAGCGATGTGCCACAGAACGAGCTTCAACGGGAAGAGAATTCCATCGAAGATGAAACACTGAGGGGACTTGAGCTGATGCAAGAAAATGCGGAGGAAACGAGAACCGAAAATGAGATCGACGAAGAAGATGAGAGGGGTTTTGGAGCCTTATTCAAATTTTTG
LR995034	Contig_Spider_Gland_98_8638	Cupiennin 3d	Cu 3d	213	71	Contig_Spider_Gland_98_8638	GAGCTGATGCAAGAAAATGCGGAGGAAACGAGAACCGAAAATGAGATCGACGAAGAAGATGAGAGGGGTTTTGGAGCCTTATTCAAATTTTTGGCAAAAAAAGTGGCGAAAACTGTGGCAAAACAAGTAGCAAAAAAACAAATGGAAGGAAGAACCGAAAATGAGATCGACGAAGAGGATGAGAGGGGTTTTGGCATGTTATTCAAATTTTTT
LR994950	Contig_Spider_Gland_98_5418	Cupiennin 4e	Cu 4e	291	97	Contig_Spider_Gland_98_5418	ATGAATTATTTGCAAGTTATCTGCCTTCTCTTAGTAGCACTGGCATGCAGCACAACAAGCTCAAGCGATGTGCCACAGAACGAGCTTCAACGGGAAGAGAATTCCATCGAAGATGAAACACTGAGGGGACTTGAGCTGATGCAAGAAAATGCGGAGGAAACGAGAAACGAAAATGAATCTGATGAAGAAGATGAGAGGGGTTTTGGCATGTTATTCAAATTTTTAGCCAAAAAGGTGGCCAAAAAATTGGTGTCACACGTAGCACAAAAACAAATGGAAGGAAGAACTGAA
LR994934	Contig_Spider_Gland_98_521	Cupiennin 5c, Cupiennin 4b, Cupiennin 4e	Cu 5c, Cu 4b, Cu 4e	576	192	Contig_Spider_Gland_98_521	ATGAATTATTTGCAAGTTATCTGCCTTCTCTTAGTAGCACTGGCATGCAGCACAACAAGCTCAAGCGATGTGCCACAGAACGAGCTTCAACGGGAAGAGAATTCCATCGAAGATGAAACACTGAGGGGACTTGAGCTGATGCAAGAAAATGCGGAGGAAACGAGAACCGAAACTGATAACGATGTCGAAGTGGAGAGGAAATTTGGTGCAATATTGAAATTTTTGGCCAAAAAGTTGGCGAAGCACTTAGCAAAGAAACAAGGGGAATCTAGAACTGAAAATGAGATCGACGAAGAAGAGGAGAGGGTTTATGGCATGTTATTCAAATTTTTGGCCAAAAAGGTGGCCAAAAAATTGATCTCACACGTAGCAAAAAAACAATTGCAAGGAAGAAACGAA…
LR995006	Contig_Spider_Gland_98_7	Cupiennin 8a, Cupiennin 3d, Cupiennin 4a, Cupiennin 5c	Cu 8a, Cu 3d, Cu 4a, Cu 5c	681	227	Contig_Spider_Gland_98_7	ATGAATTATTTGCAAGTTATCTGCCTTCTCTTAGTAGCACTGGCATGCAGCACAACAAGCTCAAGCGATGTGCCACAGAACGAGCTTCAACGGGAAGAGAATTCCATCGAAGATGAAACACTGAGGGGACTTGAGCTGATGCAAGAAAATGCGGAGGAAACGAGAAGCGAAAATGAGATCGACGAAGAAGATCAGAGGATATGGAGAATGCCGAAAAAAGTGTTGAAATTATTGGCAGCATTCAGAGGAAAGGAAGGAAGAATCGAAAATGAGATCGACGAAGAAGATGAGAGGGGTTTTGGAGCCTTATTCAAATTTTTGGCAAAAAAAGTGGCGAAAACTGTGGCAAAACAAGTAGCAAAAAAACAAATGGAAGGAAGAACCGAAAATGAGATCGAC…
LR994988	Contig_Spider_Gland_98_76	Cupiennin 3d	Cu 3d	216	72	Contig_Spider_Gland_98_76	AAATTATTGGCAGCATTCAGAGGAAAGGAAGGAAGAACCGAAAATGAGATCGACGAAGAAGATGAGAGGGGTTTTGGAGCCTTATTCAAATTTTTGGCAAAAAAAGTGGCGAAAACTGTGGCAAAACAAGTAGCAAAAAAACAAATGGAAGGAAGAACCGAAAATGAGATCGACGAAGAGGATGAGAGGGGTTTTGGCATGTTATTCAAATTTTTT
LR994914	Contig_Spider_Gland_98_29	Cupiennin 8a, Cupiennin 4e	Cu 8a, Cu 4e	246	82	Contig_Spider_Gland_98_29	GACGAAGAAGATCAGAGGATATGGAGAATGCCGAAAAAAGTGTTGAAATTATTGGCAGCATTCAGAGGAAAGGAAGGAAGAAACGAAAATGAATCTGATGAAGAAGATGAGAGGGGTTTTGGCATGTTATTCAAATTTTTAGCCAAAAAGGTGGCCAAAAAATTGGTGTCACACGTAGCACAAAAACAAATGGAAGGAAGAACTGAAAATGAGATCGACGAAGAGGATGAGAGGGGTTTTGGAATG
LR994879	Contig_Spider_Gland_98_246	Cupiennin 8a, Cupiennin 4e	Cu 8a, Cu 4e	297	99	Contig_Spider_Gland_98_246	GAGCTGATGCAAGAAAATGCGGAGGAAACGAGAAGCGAAAATGAGATCGACGAAGAAGATCAGAGGATATGGAGAATGCCGAAAAAAGTGTTGAAATTATTGGCAGCATTCAGAGGAAAGGAAGGAAGAAACGAAAATGAATCTGATGAAGAAGATGAGAGGGGTTTTGGCATGTTATTCAAATTTTTAGCCAAAAAGGTGGCCAAAAAATTGGTGTCACACGTAGCACAAAAACAAATGGAAGGAAGAACCGAAACTGAAACCGACGTCGAAGAGGAGAGGAAATTTGGTGCAATA
LR994916	Contig_Spider_Gland_98_315	Cupiennin 3d, Cupiennin 3d, Cupiennin 5d	Cu 3d, Cu 3d, Cu 5d	408	136	Contig_Spider_Gland_98_315	GCAGCATTCAGAGGAAAGGAAGGAAGAATCGAAAATGAGGTCGACGAAGAAGATGAGAGGGGTTTTGGAGCCTTATTCAAATTTTTGGCAAAAAAAGTGGCGAAAACTGTGGCAAAACAAGTAGCAAAAAAACAAATGGAAGGAAGAAACGAAAAGGAGATCGACGAAGAAGATGAGAGGGGTTTTGGAGCCTTATTCAAATTTTTGGCCAAAAAAGTGGCGAAAACTGTGGCAAAACAAGTAGCAAAAAAACAAATGGAAGGAAGAACCGAAACTGAAACCGACGTCGAAGAGGAGAGGAAATTTGGTGCAATATTAAAATTTTTGGCCAAAAAATTGGCGAAGCACTTAGCAAAGAAACAAGCGGGATCCAGAGCTGAAAATGAGATCGACGAAGAG…
LR994896	Contig_Spider_Gland_98_269	Cupiennin 5b	Cu 5b	204	68	Contig_Spider_Gland_98_269	GCCAAAAAATTGGTGTCTCACGTAGCACAAAAACAATTGGAAGGAAGAACCGAAACTGAAAGCGACGTCGAAGAGGAGAGGAAATTTGGCGCAATTTTGAAATTTTTGGCCAAAAAATTGGCGAAGCACTTAGCAAAGAAACAAGCGGAATCTAGAGCTGAAAATGAGATCGACGAAGAAGATGAGAGGGGTTTTGGCATGTTA
LR995024	Contig_Spider_Gland_98_82	Cupiennin 5c, Cupiennin 4b	Cu 5c, Cu 4b	297	99	Contig_Spider_Gland_98_82	GTGTCACACGTAGCACAAAAACAATTGGAAGGAAGAACCGAAACTGATAACGATGTCGAAGTGGAGAGGAAATTTGGTGCAATATTGAAATTTTTGGCCAAAAAGTTGGCGAAGCACTTAGCAAAGAAACAAGGGGAATCTAGAACTGAAAATGAGATCGACGAAGAAGAGGAGAGGGTTTATGGCATGTTATTCAAATTTTTGGCCAAAAAGGTGGCCAAAAAATTGATCTCACACGTAGCAAAAAAACAATTGCAAGGAAGAAACGAAAATGAATCTGATGAAGAAGATGAGAGG
LR995023	Contig_Spider_Gland_98_825	Cupiennin 4a, Cupiennin 5c	Cu 4a, Cu 5c	309	103	Contig_Spider_Gland_98_825	GCGAAAACTGTGGCAAAACAAGTAGCAAAAAAACAAATGGAAGGAAGAACCGAAAATGAGATCGACGAAGAGGATGAGAGGGGTTTTGGCATGTTATTCAAATTTTTGGCCAAAAAGGTGGCCAAAAAATTGGTGTCACACGTAGCACAAAAACAATTGGAAGGAAGAACCGAAACTGATAACGATGTCGAAGTGGAGAGGAAATTTGGTGCAATATTGAAATTTTTGGCCAAAAAGTTGGCGAAGCACTTAGCAAAGAAACAAGGGGAATCTAGAACTGAAAATGAGATCGACGAAGAAGAGGAGAGG
LR994969	Contig_Spider_Gland_98_682	Cupiennin 5c, Cupiennin 4b	Cu 5c, Cu 4b	300	100	Contig_Spider_Gland_98_682	TTGGTGTCACACGTAGCACAAAAACAATTGGAAGGAAGAACCGAAACTGATAACGATGTCGAAGTGGAGAGGAAATTTGGTGCAATATTGAAATTTTTGGCCAAAAAGTTGGCGAAGCACTTAGCAAAGAAACAAGGGGAATCTAGAACTGAAAATGAGATCGACGAAGAAGAGGAGAGGGTTTATGGCATGTTATTCAAATTTTTGGCCAAAAAGGTGGCCAAAAAATTGATCTCACACGTAGCAAAAAAACAATTGCAAGGAAGAAACGAAAATGAATCTGATGAAGAAGATGAGAGG
LR994861	Contig_Spider_Gland_98_169	Cupiennin 4e, Cupiennin 4a	Cu 4e, Cu 4a	345	115	Contig_Spider_Gland_98_169	GTAGCAAAAAAACAATTGCAAGGAAGAAACGAAAATGAATCTGATGAAGAAGATGAGAGGGGTTTTGGCATGTTATTCAAATTTTTAGCCAAAAAGGTGGCCAAAAAATTGGTGTCACACGTAGCACAAAAACAAATGGAAGGAAGAACTGAAAATGAGATCGACGAAGAGGATGAGAGGGGTTTTGGAATGTTATTCAAATTTTTGGCCAAAAAGGTGGCCAAAAAATTGGTGTCTCACGTAGCACAAAAACAATTGGAAGGAAGAACCGAAACTGAAAGCGACGTCGAAGAGGAGAGGAAATTTGGCGCAATTTTGAAATTTTTGGCCAAAAAATTGGCGAAG
LR994932	Contig_Spider_Gland_98_453	Cupiennin 4a, Cupiennin 5d	Cu 4a, Cu 5d	276	92	Contig_Spider_Gland_98_453	GGTTTTGGCATGTTATTCAAATTTTTGGCCAAAAAGGTGGCCAAAAAGTTGGTGTCACACGTAGCACAAAAACAATTGGAAGGAAGAACCGAAACTGAAACCGACGTCGAAGAGGAGAGGAAATTTGGTGCAATATTGAAATTTTTGGCCAAAAAATTGGCGAAGCACTTAGCAAAGAAACAAGCGGGATCCAGAGCTGAAAATGAGATCGACGAAGAAGATGAGAGGGGTTTTGGCATGTTATTCAAATTTTTGGCCAAAAATGTCGCCAAAAAA
LR994877	Contig_Spider_Gland_98_1765	Cupiennin 5d, Cupiennin 4f	Cu 5d, Cu 4f	276	92	Contig_Spider_Gland_98_1765	AGAACCGAAACTGAAACCGACGTCGAAGAGGAGAGGAAATTTGGTGCAATATTGAAATTTTTGGCCAAAAAATTGGCGAAGCACTTAGCAAAGAAACAAGCGGGATCCAGAGCTGAAAATGAGATCGACGAAGAAGATGAGAGGGGTTTTGGCATGTTATTCAAATTTTTGGCCAAAAATGTCGCCAAAAAATTGGTGTCACACGTAGCAAAAAAACAATTGGAAGGAAGAACCGAAAATGAGATCGACGAAGAAGATGAAAGGGGTTTTGGTGCG
LR994897	Contig_Spider_Gland_98_2962	Cupiennin 5b, Cupiennin 4f	Cu 5b, Cu 4f	255	85	Contig_Spider_Gland_98_2962	ACTGAAAGCGACGTCGAAGAGGAGAGGAAATTTGGCGCAATTTTGAAATTTTTGGCCAAAAAATTGGCGAAGCACTTAGCAAAGAAACAAGCGGAATCTAGAGCTGAAAATGAGATCGACGAAGAAGATGAGAGGGGTTTTGGCATGTTATTCAAATTTTTGGCCAAAAATGTCGCCAAAAAATTGGTGTCACACGTAGCAAAAAAACAATTGGAAGGAAGAACCGAAAATGAGATCGACGAAGAAGATGAAAGG
LR995005	Contig_Spider_Gland_98_8132	Cupiennin 1a	Cu 1a	267	89	Contig_Spider_Gland_98_8132	AAAAAACAATTGGAAGGAAGAACCGAAAATGAGATCGACGAAGAAGATGAAAGGGGTTTTGGTGCGTTATTCAAATTTTTGGCAAAAAAAGTGGCGAAAACAGTTGCAAAACAAGCAGCAAAACAAGGAGCAAAATATGTAGTAAACAAACAAATGGAAGGAAGAATCGAAAATGAGGTCGACGAAGAAGATGAGAGGGGTTTTGGAGCCTTATTCAAATTTTTGGCAAAAAAAGTGGCGAAAACTGTGGCAAAACAAGTAGCAAAA
LR994970	Contig_Spider_Gland_98_6581	Cupiennin 3d	Cu 3d	222	74	Contig_Spider_Gland_98_6581	GCAGCAAAACAAGGAGCAAAATATGTAGTAAACAAACAAATGGAAGGAAGAATCGAAAATGAGGTCGACGAAGAAGATGAGAGGGGTTTTGGAGCCTTATTCAAATTTTTGGCAAAAAAAGTGGCGAAAACTGTGGCAAAACAAGTAGCAAAAAAACAAATGGAAGGAAGAAACGAAAAGGAGATCGACGAAGAAGATGAGAGGGGTTTTGGAGCCTTATTC
LR994859	Contig_Spider_Gland_98_1201	Cupiennin 1a, Cupiennin 7a	Cu 1a, Cu 7a	228	76	Contig_Spider_Gland_98_1201	AATGAGATCGACGAAGAAGATGAAAGGGGTTTTGGTGCGTTATTCAAATTTTTGGCAAAAAAAGTGGCGAAAACAGTGGCAAAACAAGCAGCAAAACAAGGAGCAAAATATGTAGTAAACAAACAAATGGAAGGAAGGAGCTTAAATTTCATGGACAACGAGGAGCAGAGGGATCTTCTTACGACAATTAAACGTGTGAAAGAATCGATGAAAAGACGCACTGGCTGA
LR994952	Contig_Spider_Gland_98_5619	Cupiennin 1a, Cupiennin 7b	Cu 1a, Cu 7b	225	75	Contig_Spider_Gland_98_5619	GAGGTCGACGAAGAAGATGAGAGGGGTTTTGGAGCCTTATTCAAATTTTTGGCAAAAAAAGTGGCGAAAACTGTGGCAAAACAAGCAGCAAAACAAGGAGCAAAATATGTAGTAAACAAACAAATGGAAGGAAGGAGCTTAAATTTCATGGACAACGAGGAGCAGAGGGATCTTCTTACGGCAATTAAACGTGTGAAAGAATCGATGAAAAGACGCACTGGCTGA

## Sheet: sample_spreadsheet_T_C1
#checklist_accession	ERC000011
#unique _name_prefix
sample_alias	tax_id	scientific_name	common_name	sample_title	tissue_type	country_origin
Contig_Spider_Gland_98_1280	6928	Cupiennius salei	American wandering spider	Cupiennin 3a, Cupiennius_salei_toxin_16_chain_a1, Cupiennius_salei_toxin_16_chain_b1	venom gland	Costa Rica
Contig_Spider_Gland_98_6796	6928	Cupiennius salei	American wandering spider	Cupiennius_salei_toxin_16_chain_a1, Cupiennius_salei_toxin_16_chain_b1	venom gland	Costa Rica
Contig_Spider_Gland_98_5742	6928	Cupiennius salei	American wandering spider	Cupiennius_salei_toxin_16_chain_a1, Cupiennius_salei_toxin_16_chain_b1	venom gland	Costa Rica
Contig_Spider_Gland_98_256	6928	Cupiennius salei	American wandering spider	Cupiennius_salei_toxin_16_chain_a1, Cupiennius_salei_toxin_16_chain_b1, Cupiennin 1b	venom gland	Costa Rica
Contig_Spider_Gland_98_127	6928	Cupiennius salei	American wandering spider	Cupiennin 3e, Cupiennius_salei_toxin_16_chain_c1, Cupiennius_salei_toxin_16_chain_d1	venom gland	Costa Rica
Contig_Spider_Gland_98_7246	6928	Cupiennius salei	American wandering spider	Cupiennin 3e, Cupiennius_salei_toxin_16_chain_c1	venom gland	Costa Rica
Contig_Spider_Gland_98_7630	6928	Cupiennius salei	American wandering spider	Cupiennin 3f	venom gland	Costa Rica
Contig_Spider_Gland_98_8235	6928	Cupiennius salei	American wandering spider	Cupiennin 3g, Cupiennius_salei_toxin_16_chain_c2	venom gland	Costa Rica
Contig_Spider_Gland_98_7566	6928	Cupiennius salei	American wandering spider	Cupiennin 3h, Cupiennius_salei_toxin_16_chain_c1	venom gland	Costa Rica
Contig_Spider_Gland_98_5608	6928	Cupiennius salei	American wandering spider	Cupiennin 3i, Cupiennius_salei_toxin_16_chain_c1	venom gland	Costa Rica
Contig_Spider_Gland_98_8034	6928	Cupiennius salei	American wandering spider	Cupiennin 3j, Cupiennius_salei_toxin_16_chain_c1	venom gland	Costa Rica
Contig_Spider_Gland_98_27792	6928	Cupiennius salei	American wandering spider	Cupiennius_salei_toxin_16_chain_c2, Cupiennius_salei_toxin_16_chain_d1	venom gland	Costa Rica
Contig_Spider_Gland_98_1610	6928	Cupiennius salei	American wandering spider	Cupiennius_salei_toxin_16_chain_c1, Cupiennius_salei_toxin_16_chain_d2	venom gland	Costa Rica
Contig_Spider_Gland_98_542	6928	Cupiennius salei	American wandering spider	Cupiennius_salei_toxin_16_chain_d1, hypothetical_peptide_1b	venom gland	Costa Rica
Contig_Spider_Gland_98_1095	6928	Cupiennius salei	American wandering spider	Cupiennius_salei_toxin_16_chain_c2, Cupiennius_salei_toxin_16_chain_d1	venom gland	Costa Rica
Contig_Spider_Gland_98_24	6928	Cupiennius salei	American wandering spider	Cupiennius_salei_toxin_16_chain_c1, Cupiennius_salei_toxin_16_chain_d1	venom gland	Costa Rica
Contig_Spider_Gland_98_7616	6928	Cupiennius salei	American wandering spider	Cupiennin 3h, Cupiennius_salei_toxin_16_chain_c1	venom gland	Costa Rica
Contig_Spider_Gland_98_1393	6928	Cupiennius salei	American wandering spider	Cupiennius_salei_toxin_16_chain_c1, Cupiennius_salei_toxin_16_chain_d1, hypothetical_peptide_1a	venom gland	Costa Rica

## Sheet: Transcript C1 family
ID	description	transcript family	uniprot_id	entry name	tissue_type	Assembly method	Sequencing-Technology	Signal P	aa_sig	aa_sig partial	aa_propeptide	aa_propeptide partial	aa_mature 1	aa_mature 1 partial	PTM C-term amidation	linker_1	linker_1 partial	aa_mature 2	aa_mature 2 partial	PTM C-term amidation	linker_2	linker_2 partial	aa_mature 3	aa_mature 3 partial	PTM C-term amidation	linker_3	linker_3 partial	aa_mature 4	aa_mature 4 partial	PTM C-term amidation	linker_4	linker_4 partial	aa_mature 5	aa_mature 5 partial	sample_alias	nt_full
Cu 3a	Cupiennin 3a	C1	B3EWV1	TXC3A_CUPSA	venom gland	MIRA_2 V2.9.25 (with enhanced 454 support)	454	SignalP_5.0	MNYLQVICLLLVALACSTTSS	0	SDVPQKELQEQREESINSIEDETQRTLELKQRTEEEMRTENEVDEEDER	0	GFGSLFKFLGKKLLKTVAKQAAKKQMEG	0	Glutamic acid 1-amide	RSSTDSDNVEGR	0	NFREMLKENCKLLWKRQKQG	0	Glutamic acid 1-amide	RSASDSEDVER	0	KFRLPMPESLCQFLKKKKQG	0	Glutamic acid 1-amide	RNEIEIEDEDER	0	GFGSL	1						>Contig_Spider_Gland_98_1280	ATGAATTATTTGCAAGTTATCTGTCTTCTCTTAGTAGCACTTGCATGCAGTACAACAAGCTCAAGCGATGTACCACAGAAAGAGCTTCAAGAGCAGCGTGAAGAAAGCATAAATTCCATCGAAGATGAAACACAGAGGACACTTGAGCTGAAGCAACGAACTGAGGAAGAAATGAGAACCGAAAATGAGGTCGACGAAGAAGATGAGAGGGGTTTTGGTTCGTTATTCAAATTTTTGGGCAAAAAATTGTTGAAAACCGTGGCAAAACAAGCAGCAAAAAAACAAATGGAAGGAAGATCCTCAACTGACAGCGACAACGTAGAGGGGAGAAACTTTCGTGAAATGCTCAAAGAAAACTGCAAATTATTATGGAAAAGGCAAAAACAAGGAAGATCCGCA…
CsTx-16a1	Cupiennius_salei_toxin_16_chain_a1																	NFREMLKENCKLLWKRQKQG	0	Glutamic acid 1-amide
CsTx-16b1	Cupiennius_salei_toxin_16_chain_b1																						KFRLPMPESLCQFLKKKKQG	0	Glutamic acid 1-amide
CsTx-16a1	Cupiennius_salei_toxin_16_chain_a1	C1			venom gland	MIRA_2 V2.9.25 (with enhanced 454 support)	454						QMEG	1	Glutamic acid 1-amide	RSSTDSDNVEGR	0	NFREMLKENCKLLWKRQKQG	0	Glutamic acid 1-amide	RSASDSEDVER	0	KFRLPMPESLCQFLKKKKQG	0	Glutamic acid 1-amide	RTENEVDEEDER	0								>Contig_Spider_Gland_98_6796	CAAATGGAAGGAAGATCCTCAACTGACAGCGACAACGTAGAGGGGAGAAACTTTCGTGAAATGCTCAAAGAAAACTGCAAATTATTATGGAAAAGGCAAAAACAAGGAAGATCCGCAAGTGACAGCGAAGACGTAGAGAGGAAATTTCGTCTTCCGATGCCAGAATCGCTCTGCCAATTTTTGAAGAAAAAGAAGCAAGGAAGAACCGAAAATGAGGTCGACGAAGAAGATGAGAGG
CsTx-16b1	Cupiennius_salei_toxin_16_chain_b1																						KFRLPMPESLCQFLKKKKQG	0	Glutamic acid 1-amide
CsTx-16a1	Cupiennius_salei_toxin_16_chain_a1	C1			venom gland	MIRA_2 V2.9.25 (with enhanced 454 support)	454						KTVAKQAAKKQMEG	1	Glutamic acid 1-amide	RSSTDSDNVEGR	0	NFREMLKENCKLLWKRQKQG	0	Glutamic acid 1-amide	RSASDSEDVER	0	KFRLPMPESLCQFLKKKKQG	0	Glutamic acid 1-amide	RTENEVDEEDER	0	GFGSLFKFLGKKVLKAVGKQ	1						>Contig_Spider_Gland_98_5742	AAAACCGTGGCAAAACAAGCAGCAAAAAAACAAATGGAAGGAAGATCCTCAACTGACAGCGACAACGTAGAGGGGAGAAACTTTCGTGAAATGCTCAAAGAAAACTGCAAATTATTATGGAAAAGGCAAAAACAAGGAAGATCCGCAAGTGACAGCGAAGACGTAGAGAGGAAATTTCGTCTTCCGATGCCAGAATCGCTCTGCCAATTTTTGAAGAAAAAGAAGCAAGGAAGAACCGAAAATGAGGTCGACGAAGAAGATGAGAGGGGTTTTGGTTCGTTATTCAAATTTTTGGGCAAAAAAGTGTTGAAAGCCGTGGGAAAACAA
CsTx-16b1	Cupiennius_salei_toxin_16_chain_b1																						KFRLPMPESLCQFLKKKKQG	0	Glutamic acid 1-amide
CsTx-16a1	Cupiennius_salei_toxin_16_chain_a1	C1			venom gland	MIRA_2 V2.9.25 (with enhanced 454 support)	454						KQMEG	1	Glutamic acid 1-amide	RSSTDSDNVEGR	0	NFREMLKENCKLLWKRQKQG	0	Glutamic acid 1-amide	RSASDSEDVER	0	KFRLPMPESLCQFLKKKKQG	0	Glutamic acid 1-amide	RNEIEIEDEDER	0	GFGSLFKFLAKKVAKTVAKQAAKQGAKYIANKQMEG	0	Glutamic acid 1-amide	RTENEVDEEDER	0	GFGSLFKFLGKKVLKAVGKQA	1	>Contig_Spider_Gland_98_256	AAACAAATGGAAGGAAGATCCTCAACTGACAGCGACAACGTAGAGGGGAGAAACTTTCGTGAAATGCTCAAAGAAAACTGCAAATTATTATGGAAAAGGCAAAAACAAGGAAGATCCGCAAGTGACAGCGAAGACGTAGAGAGGAAATTTCGTCTTCCGATGCCAGAATCGCTCTGCCAATTTTTGAAGAAAAAGAAGCAAGGAAGAAACGAAATTGAAATCGAGGACGAAGATGAGAGGGGTTTTGGATCCTTATTCAAATTTTTGGCAAAAAAAGTGGCGAAAACAGTGGCAAAACAAGCAGCGAAACAAGGAGCAAAATATATAGCAAATAAACAAATGGAAGGAAGAACCGAAAATGAGGTCGACGAAGAAGATGAGAGGGGTTTTGGTTCGTTA…
CsTx-16b1	Cupiennius_salei_toxin_16_chain_b1																						KFRLPMPESLCQFLKKKKQG	0	Glutamic acid 1-amide
Cu 1b	Cupiennin 1b		P83620	TXC1B_CUPSA																								GFGSLFKFLAKKVAKTVAKQAAKQGAKYIANKQMEG	0	Glutamic acid 1-amide
Cu 3e	Cupiennin 3e	C1			venom gland	MIRA_2 V2.9.25 (with enhanced 454 support)	454									RTENEVDEEDER	0	GFGSLFKFLGKKVLKAVGKQAAKKQMEG	0	Glutamic acid 1-amide	RSSSDREDVER	0	ITYNPFDLYCKQFEKNLLKG	0	Glutamic acid 1-amide	RSSSDSDIEDR	0	RFRFPMFSKEMCKKLWKRRSQG	0	Glutamic acid 1-amide	RSFDSGFEGTVAKTQFXKKX	0			>Contig_Spider_Gland_98_127	AGAACCGAAAATGAGGTCGACGAAGAAGATGAGAGGGGTTTTGGTTCGTTATTCAAATTTTTGGGCAAAAAAGTGTTGAAAGCCGTGGGAAAACAAGCAGCAAAAAAACAAATGGAAGGAAGATCCTCAAGTGACAGAGAAGACGTAGAGAGGATAACATATAATCCGTTTGACCTATATTGCAAACAATTTGAGAAAAATCTATTGAAAGGAAGATCCTCAAGTGACAGCGACATAGAAGATCGGAGATTTCGTTTTCCAATGTTCTCCAAAGAAATGTGCAAAAAATTATGGAAAAGGCGATCGCAAGGAAGGAGTTTTGATTCTGGTTTTGAAGGAACTGTAGCAAAAACGCAATTTTAGAAGAAGTGA
CsTx-16c1	Cupiennius_salei_toxin_16_chain_c1																						ITYNPFDLYCKQFEKNLLKG	0	Glutamic acid 1-amide
CsTx-16d1	Cupiennius_salei_toxin_16_chain_d1																											RFRFPMFSKEMCKKLWKRRSQG	0	Glutamic acid 1-amide
Cu 3e	Cupiennin 3e	C1			venom gland	MIRA_2 V2.9.25 (with enhanced 454 support)	454						KVAKTVAKQAAKQGAKYIANKQMEG	1	Glutamic acid 1-amide	RTENEVDEEDER	0	GFGSLFKFLGKKVLKAVGKQAAKKQMEG	0	Glutamic acid 1-amide	RSSSDREDVER	0	ITYNPFDLYCKQFEKNLLKG	0	Glutamic acid 1-amide	RSSSDSDIEDR	0								>Contig_Spider_Gland_98_7246	AAAGTGGCGAAAACAGTGGCAAAACAAGCAGCGAAACAAGGAGCAAAATATATAGCAAATAAACAAATGGAAGGAAGAACCGAAAATGAGGTCGACGAAGAAGATGAGAGGGGTTTTGGTTCGTTATTCAAATTTTTGGGCAAAAAAGTGTTGAAAGCCGTGGGAAAACAAGCAGCAAAAAAACAAATGGAAGGAAGATCCTCAAGTGACAGAGAAGACGTAGAGAGGATAACATATAATCCGTTTGACCTATATTGCAAACAATTTGAGAAAAATCTATTGAAAGGAAGATCCTCAAGTGACAGCGACATAGAAGATCGG
CsTx-16c1	Cupiennius_salei_toxin_16_chain_c1																						ITYNPFDLYCKQFEKNLLKG	0	Glutamic acid 1-amide
Cu 3f	Cupiennin 3f	C1			venom gland	MIRA_2 V2.9.25 (with enhanced 454 support)	454						ENKQQKKQMEG	1	Glutamic acid 1-amide	RTENEVDEEDER	0	GFGSLFKFLGKKVLKAVGKQADKKTMEG	0	Glutamic acid 1-amide	RSSSDREDVER	0	ITYNPFDLYCK	1											>Contig_Spider_Gland_98_7630	GAAAACAAGCAGCAAAAAAAACAAATGGAAGGAAGAACCGAAAATGAGGTCGACGAAGAAGATGAGAGGGGTTTTGGTTCGTTATTCAAATTTTTGGGCAAAAAAGTGTTGAAAGCCGTGGGAAAACAAGCAGACAAAAAAACAATGGAAGGAAGATCCTCAAGTGACAGAGAAGACGTAGAGAGGATAACATATAATCCGTTTGACCTATATTGCAAA
Cu 3g	Cupiennin 3g	C1			venom gland	MIRA_2 V2.9.25 (with enhanced 454 support)	454									RTENEVDEEDER	0	GFGSLFKFLGKKVLIAVGKQAAKKQMEG	0	Glutamic acid 1-amide	RSSSDREDVER	0	ITYNPLDLYCKQFEKNLLKG	0	Glutamic acid 1-amide	RSSSDSDIEDR	0	RFRFPMFS	1						>Contig_Spider_Gland_98_8235	AGAACCGAAAATGAGGTCGACGAAGAAGATGAGAGGGGTTTTGGTTCGTTATTCAAATTTTTGGGCAAAAAAGTGTTGATAGCCGTGGGAAAACAAGCAGCAAAAAAACAAATGGAAGGAAGATCCTCAAGTGACAGAGAAGACGTAGAGAGGATAACATATAATCCTCTTGACCTATATTGCAAACAATTTGAGAAAAATCTATTGAAAGGAAGATCCTCAAGTGACAGCGACATAGAAGATCGGAGATTTCGTTTTCCAATGTTCTCC
CsTx-16c2	Cupiennius_salei_toxin_16_chain_c2																						ITYNPLDLYCKQFEKNLLKG	0	Glutamic acid 1-amide
Cu 3h	Cupiennin 3h	C1			venom gland	MIRA_2 V2.9.25 (with enhanced 454 support)	454						GFWSLFKFLGKKVLKAVGKQAAKKQMEG	0	Glutamic acid 1-amide	RSSSDREDVER	0	ITYNPFDLYCKQFEKNLLKG	0	Glutamic acid 1-amide	RSSSDSDIEDR	0	RFRFPMFSKEMCKK	1											>Contig_Spider_Gland_98_7566	GGGTTTTGGTCGTTATTCAAATTTTTGGGCAAAAAAGTGTTGAAAGCCGTGGGAAAACAAGCAGCAAAAAAACAAATGGAAGGAAGATCCTCAAGTGACAGAGAAGACGTAGAGAGGATAACATATAATCCGTTTGACCTATATTGCAAACAATTTGAGAAAAATCTATTGAAAGGAAGATCCTCAAGTGACAGCGACATAGAAGATCGGAGATTTCGTTTTCCAATGTTCTCCAAAGAAATGTGCAAAAAA
CsTx-16c1	Cupiennius_salei_toxin_16_chain_c1																	ITYNPFDLYCKQFEKNLLKG	0	Glutamic acid 1-amide
Cu 3i	Cupiennin 3i	C1			venom gland	MIRA_2 V2.9.25 (with enhanced 454 support)	454						GFGSLFKFLGKKVVESRGKTSSKKQMEG	0	Glutamic acid 1-amide	RSSSDREDVER	0	ITYNPFDLYCKQFEKNLLKG	0	Glutamic acid 1-amide	RSSSDSDIEDR	0	RFRFPMFSK	1											>Contig_Spider_Gland_98_5608	GGGTTTGGTTCGTTATTCAAATTTTTGGGCAAAAAAGTAGTTGAAAGCCGTGGGAAAACAAGCAGCAAAAAACAAATGGAAGGAAGATCCTCAAGTGACAGAGAAGACGTAGAGAGGATAACATATAATCCGTTTGACCTATATTGCAAACAATTTGAGAAAAATCTATTGAAAGGAAGATCCTCAAGTGACAGCGACATAGAAGATCGGAGATTTCGTTTTCCAATGTTCTCCAAA
CsTx-16c1	Cupiennius_salei_toxin_16_chain_c1																	ITYNPFDLYCKQFEKNLLKG	0	Glutamic acid 1-amide
Cu 3j	Cupiennin 3j	C1			venom gland	MIRA_2 V2.9.25 (with enhanced 454 support)	454						GFGSLFKFFGQKSVESRGKTSSKKQMEG	0	Glutamic acid 1-amide	RSSSDREDVER	0	ITYNPFDLYCKQFEKNLLKG	0	Glutamic acid 1-amide	RSSSDSDIEDR	0	RFRFPMFSK	1											>Contig_Spider_Gland_98_8034	GGTTTTGGTTCGTTATTCAAATTTTTTGGGCAAAAAAGTGTTGAAAGCCGTGGGAAAACAAGCAGCAAAAAACAAATGGAAGGAAGATCCTCAAGTGACAGAGAAGACGTAGAGAGGATAACATATAATCCGTTTGACCTATATTGCAAACAATTTGAGAAAAATCTATTGAAAGGAAGATCCTCAAGTGACAGCGACATAGAAGATCGGAGATTTCGTTTTCCAATGTTCTCCAAA
CsTx-16c1	Cupiennius_salei_toxin_16_chain_c1																	ITYNPFDLYCKQFEKNLLKG	0	Glutamic acid 1-amide
CsTx-16c2	Cupiennius_salei_toxin_16_chain_c2	C1			venom gland	MIRA_2 V2.9.25 (with enhanced 454 support)	454						KTSSKKQMEG	1	Glutamic acid 1-amide	RSSSDREDVER	0	ITYNPLDLYCKQFEKNLLKG	0	Glutamic acid 1-amide	RSSSDSDIEDR	0	RFRFPMFSKEMCKKLWKRRSQG	0	Glutamic acid 1-amide	RSFDSSLEGTLAKTQFXX	0	EVRKEYAR	1						>Contig_Spider_Gland_98_27792	AAAACAAGCAGCAAAAAACAAATGGAAGGAAGATCCTCAAGTGACAGAGAAGACGTAGAGAGGATAACATATAATCCTCTTGACCTATATTGCAAACAATTTGAGAAAAATCTATTGAAAGGAAGATCCTCAAGTGACAGCGACATAGAAGATCGGAGATTTCGTTTTCCAATGTTCTCCAAAGAAATGTGCAAAAAATTATGGAAAAGGCGATCGCAAGGAAGGAGCTTTGATTCTAGTCTGGAAGGAACTCTTGCAAAAACGCAATTCTAGTAAGAAGTGAGGAAGGAATACGCTCGA
CsTx-16d1	Cupiennius_salei_toxin_16_chain_d1																						RFRFPMFSKEMCKKLWKRRSQG	0	Glutamic acid 1-amide
CsTx-16c1	Cupiennius_salei_toxin_16_chain_c1	C1			venom gland	MIRA_2 V2.9.25 (with enhanced 454 support)	454						QMEG	1	Glutamic acid 1-amide	RSSSDREDVER	0	ITYNPFDLYCKQFEKNLLKG	0	Glutamic acid 1-amide	RSSSDSDIEDR	0	RFRFPMLSKEMCKKLWKRRSQG	0	Glutamic acid 1-amide	RSFDSGFEGTVAKTQFXKKX	0								>Contig_Spider_Gland_98_1610	CAAATGGAAGGAAGATCCTCAAGTGACAGAGAAGACGTAGAGAGGATAACATATAATCCGTTTGACCTATATTGCAAACAATTTGAGAAAAATCTATTGAAAGGAAGATCCTCAAGTGACAGCGACATAGAAGATCGGAGATTTCGTTTTCCAATGTTATCCAAAGAAATGTGCAAAAAATTATGGAAAAGGCGATCGCAAGGAAGGAGTTTTGATTCTGGTTTTGAAGGAACTGTAGCAAAAACGCAATTTTAGAAGAAGTGA
CsTx-16d2	Cupiennius_salei_toxin_16_chain_d2																						RFRFPMLSKEMCKKLWKRRSQG	0	Glutamic acid 1-amide
CsTx-16d1	Cupiennius_salei_toxin_16_chain_d1	C1			venom gland	MIRA_2 V2.9.25 (with enhanced 454 support)	454									RSSSDSDIEDR	0	RFRFPMFSKEMCKKLWKRRSQG	0	Glutamic acid 1-amide	RSFDSSLEGTLAKNAILEEVR	0	KEYARLGQSVDEDKAVSISKEGCKQNX	0											>Contig_Spider_Gland_98_542	AGATCCTCAAGTGACAGCGACATAGAAGATCGGAGATTTCGTTTTCCAATGTTCTCCAAAGAAATGTGCAAAAAATTATGGAAAAGGCGATCGCAAGGAAGGAGCTTTGATTCTAGTCTGGAAGGAACTCTTGCAAAAAACGCAATTCTAGAAGAAGTGAGGAAGGAATACGCTCGATTGGGGCAATCTGTGGATGAAGATAAAGCGGTAAGTATTTCAAAGGAAGGATGTAAACAAAATTGA
h_pep_1b	hypothetical_peptide_1b																						KEYARLGQSVDEDKAVSISKEGCKQNX	0
CsTx-16c2	Cupiennius_salei_toxin_16_chain_c2	C1			venom gland	MIRA_2 V2.9.25 (with enhanced 454 support)	454						QMEG	1	Glutamic acid 1-amide	RSSSDREDVER	0	ITYNPLDLYCKQFEKNLLKG	0	Glutamic acid 1-amide	RSSSDSDIEDR	0	RFRFPMFSKEMCKKLWKRRSQG	0	Glutamic acid 1-amide	RSFDSSLEGTLAKTQFXKKX	0								>Contig_Spider_Gland_98_1095	CAAATGGAAGGAAGATCCTCAAGTGACAGAGAAGACGTAGAGAGGATAACATATAATCCTCTTGACCTATATTGCAAACAATTTGAGAAAAATCTATTGAAAGGAAGATCCTCAAGTGACAGCGACATAGAAGATCGGAGATTTCGTTTTCCAATGTTCTCCAAAGAAATGTGCAAAAAATTATGGAAAAGGCGATCGCAAGGAAGGAGCTTTGATTCTAGTCTGGAAGGAACTCTTGCAAAAACGCAATTCTAGAAGAAGTGA
CsTx-16d1	Cupiennius_salei_toxin_16_chain_d1																						RFRFPMFSKEMCKKLWKRRSQG	0	Glutamic acid 1-amide
CsTx-16c1	Cupiennius_salei_toxin_16_chain_c1	C1			venom gland	MIRA_2 V2.9.25 (with enhanced 454 support)	454						KKQMEG	1	Glutamic acid 1-amide	RSSSDREDVER	0	ITYNPFDLYCKQFEKNLLKG	0	Glutamic acid 1-amide	RSSSDSDIEDR	0	RFRFPMFSKEMCKKLWKRRSQG	0	Glutamic acid 1-amide	RSFDSNFEGTVAKTQFXKKX	0								>Contig_Spider_Gland_98_24	AAAAAACAAATGGAAGGAAGATCCTCAAGTGACAGAGAAGACGTAGAGAGGATAACATATAATCCGTTTGACCTATATTGCAAACAATTTGAGAAAAATCTATTGAAAGGAAGATCCTCAAGTGACAGCGACATAGAAGATCGGAGATTTCGTTTTCCAATGTTCTCCAAAGAAATGTGCAAAAAATTATGGAAAAGGCGATCGCAAGGAAGGAGCTTTGATTCTAATTTTGAAGGAACTGTTGCAAAAACACAATTCTAGAAGAAGTAA
CsTx-16d1	Cupiennius_salei_toxin_16_chain_d1																						RFRFPMFSKEMCKKLWKRRSQG	0	Glutamic acid 1-amide
Cu 3h	Cupiennin 3h	C1			venom gland	MIRA_2 V2.9.25 (with enhanced 454 support)	454						GFWSLFKFLGKKVLKAVGKQAAKKQMEG	0	Glutamic acid 1-amide	RSSSDREDVER	0	ITYNPFDLYCKQFEKNLLKG	0	Glutamic acid 1-amide	RSSSDSDIEDR	0	RFRFPMFSKEMCKK	1											>Contig_Spider_Gland_98_7616	GGGTTTTGGTCGTTATTCAAATTTTTGGGCAAAAAAGTGTTGAAAGCCGTGGGAAAACAAGCAGCAAAAAAACAAATGGAAGGAAGATCCTCAAGTGACAGAGAAGACGTAGAGAGGATAACATATAATCCGTTTGACCTATATTGCAAACAATTTGAGAAAAATCTATTGAAAGGAAGATCCTCAAGTGACAGCGACATAGAAGATCGGAGATTTCGTTTTCCAATGTTCTCCAAAGAAATGTGCAAAAAA
CsTx-16c1	Cupiennius_salei_toxin_16_chain_c1																	ITYNPFDLYCKQFEKNLLKG	0	Glutamic acid 1-amide
CsTx-16c1	Cupiennius_salei_toxin_16_chain_c1	C1			venom gland	MIRA_2 V2.9.25 (with enhanced 454 support)	454									RSSSDREDVER	0	ITYNPFDLYCKQFEKNLLKG	0	Glutamic acid 1-amide	RSSSDSDIEDR	0	RFRFPMFSKEMCKKLWKRRSQG	0	Glutamic acid 1-amide	RSFDSNFEGTVAKNTILEEVR	0	KEHDRLGQSVDEDKAVSISKKGCKQNX	0						>Contig_Spider_Gland_98_1393	AGATCCTCAAGTGACAGAGAAGACGTAGAGAGGATAACATATAATCCGTTTGACCTATATTGCAAACAATTTGAGAAAAATCTATTGAAAGGAAGATCCTCAAGTGACAGCGACATAGAAGATCGGAGATTTCGTTTTCCAATGTTCTCCAAAGAAATGTGCAAAAAATTATGGAAAAGGCGATCGCAAGGAAGGAGCTTTGATTCTAATTTTGAAGGAACTGTTGCAAAAAACACAATTCTAGAAGAAGTAAGGAAGGAACACGATCGATTGGGGCAATCTGTGGATGAAGATAAAGCGGTAAGTATTTCAAAGAAAGGATGTAAACAAAATTGA
CsTx-16d1	Cupiennius_salei_toxin_16_chain_d1																						RFRFPMFSKEMCKKLWKRRSQG	0	Glutamic acid 1-amide
h_pep_1a	hypothetical_peptide_1a																											KEHDRLGQSVDEDKAVSISKKGCKQNX	0

## Sheet: C1 overview
accession_numbers	sample_alias (contig_name)	sample_title_long	sample_title_short	bps	aa	sample_alias (contig_name)	nt_full
LR994733	Contig_Spider_Gland_98_1280	Cupiennin 3a, Cupiennius_salei_toxin_16_chain_a1, Cupiennius_salei_toxin_16_chain_b1	Cu3a, CsTx-16a1, CsTx-16b1	534	178	Contig_Spider_Gland_98_1280	ATGAATTATTTGCAAGTTATCTGTCTTCTCTTAGTAGCACTTGCATGCAGTACAACAAGCTCAAGCGATGTACCACAGAAAGAGCTTCAAGAGCAGCGTGAAGAAAGCATAAATTCCATCGAAGATGAAACACAGAGGACACTTGAGCTGAAGCAACGAACTGAGGAAGAAATGAGAACCGAAAATGAGGTCGACGAAGAAGATGAGAGGGGTTTTGGTTCGTTATTCAAATTTTTGGGCAAAAAATTGTTGAAAACCGTGGCAAAACAAGCAGCAAAAAAACAAATGGAAGGAAGATCCTCAACTGACAGCGACAACGTAGAGGGGAGAAACTTTCGTGAAATGCTCAAAGAAAACTGCAAATTATTATGGAAAAGGCAAAAACAAGGAAGATCCGCA…
LR994789	Contig_Spider_Gland_98_6796	Cupiennius_salei_toxin_16_chain_a1, Cupiennius_salei_toxin_16_chain_b1	CsTx-16a1, CsTx-16b1	237	79	Contig_Spider_Gland_98_6796	CAAATGGAAGGAAGATCCTCAACTGACAGCGACAACGTAGAGGGGAGAAACTTTCGTGAAATGCTCAAAGAAAACTGCAAATTATTATGGAAAAGGCAAAAACAAGGAAGATCCGCAAGTGACAGCGAAGACGTAGAGAGGAAATTTCGTCTTCCGATGCCAGAATCGCTCTGCCAATTTTTGAAGAAAAAGAAGCAAGGAAGAACCGAAAATGAGGTCGACGAAGAAGATGAGAGG
LR994787	Contig_Spider_Gland_98_5742	Cupiennius_salei_toxin_16_chain_a1, Cupiennius_salei_toxin_16_chain_b1	CsTx-16a1, CsTx-16b1	327	109	Contig_Spider_Gland_98_5742	AAAACCGTGGCAAAACAAGCAGCAAAAAAACAAATGGAAGGAAGATCCTCAACTGACAGCGACAACGTAGAGGGGAGAAACTTTCGTGAAATGCTCAAAGAAAACTGCAAATTATTATGGAAAAGGCAAAAACAAGGAAGATCCGCAAGTGACAGCGAAGACGTAGAGAGGAAATTTCGTCTTCCGATGCCAGAATCGCTCTGCCAATTTTTGAAGAAAAAGAAGCAAGGAAGAACCGAAAATGAGGTCGACGAAGAAGATGAGAGGGGTTTTGGTTCGTTATTCAAATTTTTGGGCAAAAAAGTGTTGAAAGCCGTGGGAAAACAA
LR994753	Contig_Spider_Gland_98_256	Cupiennius_salei_toxin_16_chain_a1, Cupiennius_salei_toxin_16_chain_b1, Cupiennin 1b	CsTx-16a1, CsTx-16b1, Cu 1b	447	149	Contig_Spider_Gland_98_256	AAACAAATGGAAGGAAGATCCTCAACTGACAGCGACAACGTAGAGGGGAGAAACTTTCGTGAAATGCTCAAAGAAAACTGCAAATTATTATGGAAAAGGCAAAAACAAGGAAGATCCGCAAGTGACAGCGAAGACGTAGAGAGGAAATTTCGTCTTCCGATGCCAGAATCGCTCTGCCAATTTTTGAAGAAAAAGAAGCAAGGAAGAAACGAAATTGAAATCGAGGACGAAGATGAGAGGGGTTTTGGATCCTTATTCAAATTTTTGGCAAAAAAAGTGGCGAAAACAGTGGCAAAACAAGCAGCGAAACAAGGAGCAAAATATATAGCAAATAAACAAATGGAAGGAAGAACCGAAAATGAGGTCGACGAAGAAGATGAGAGGGGTTTTGGTTCGTTA…
LR994718	Contig_Spider_Gland_98_127	Cupiennin 3e, Cupiennius_salei_toxin_16_chain_c1, Cupiennius_salei_toxin_16_chain_d1	Cu3e, CsTx-16c1, CsTx-16d1	372	124	Contig_Spider_Gland_98_127	AGAACCGAAAATGAGGTCGACGAAGAAGATGAGAGGGGTTTTGGTTCGTTATTCAAATTTTTGGGCAAAAAAGTGTTGAAAGCCGTGGGAAAACAAGCAGCAAAAAAACAAATGGAAGGAAGATCCTCAAGTGACAGAGAAGACGTAGAGAGGATAACATATAATCCGTTTGACCTATATTGCAAACAATTTGAGAAAAATCTATTGAAAGGAAGATCCTCAAGTGACAGCGACATAGAAGATCGGAGATTTCGTTTTCCAATGTTCTCCAAAGAAATGTGCAAAAAATTATGGAAAAGGCGATCGCAAGGAAGGAGTTTTGATTCTGGTTTTGAAGGAACTGTAGCAAAAACGCAATTTTAGAAGAAGTGA
LR994802	Contig_Spider_Gland_98_7246	Cupiennin 3e, Cupiennius_salei_toxin_16_chain_c1	Cu3e, CsTx-16c1,	321	107	Contig_Spider_Gland_98_7246	AAAGTGGCGAAAACAGTGGCAAAACAAGCAGCGAAACAAGGAGCAAAATATATAGCAAATAAACAAATGGAAGGAAGAACCGAAAATGAGGTCGACGAAGAAGATGAGAGGGGTTTTGGTTCGTTATTCAAATTTTTGGGCAAAAAAGTGTTGAAAGCCGTGGGAAAACAAGCAGCAAAAAAACAAATGGAAGGAAGATCCTCAAGTGACAGAGAAGACGTAGAGAGGATAACATATAATCCGTTTGACCTATATTGCAAACAATTTGAGAAAAATCTATTGAAAGGAAGATCCTCAAGTGACAGCGACATAGAAGATCGG
LR994825	Contig_Spider_Gland_98_7630	Cupiennin 3f	Cu 3f	219	73	Contig_Spider_Gland_98_7630	GAAAACAAGCAGCAAAAAAAACAAATGGAAGGAAGAACCGAAAATGAGGTCGACGAAGAAGATGAGAGGGGTTTTGGTTCGTTATTCAAATTTTTGGGCAAAAAAGTGTTGAAAGCCGTGGGAAAACAAGCAGACAAAAAAACAATGGAAGGAAGATCCTCAAGTGACAGAGAAGACGTAGAGAGGATAACATATAATCCGTTTGACCTATATTGCAAA
LR994843	Contig_Spider_Gland_98_8235	Cupiennin 3g, Cupiennius_salei_toxin_16_chain_c2	Cu 3g, CsTx-16c2	270	90	Contig_Spider_Gland_98_8235	AGAACCGAAAATGAGGTCGACGAAGAAGATGAGAGGGGTTTTGGTTCGTTATTCAAATTTTTGGGCAAAAAAGTGTTGATAGCCGTGGGAAAACAAGCAGCAAAAAAACAAATGGAAGGAAGATCCTCAAGTGACAGAGAAGACGTAGAGAGGATAACATATAATCCTCTTGACCTATATTGCAAACAATTTGAGAAAAATCTATTGAAAGGAAGATCCTCAAGTGACAGCGACATAGAAGATCGGAGATTTCGTTTTCCAATGTTCTCC
LR994807	Contig_Spider_Gland_98_7566	Cupiennin 3h, Cupiennius_salei_toxin_16_chain_c1	Cu 3h, CsTx-16c1	252	84	Contig_Spider_Gland_98_7566	GGGTTTTGGTCGTTATTCAAATTTTTGGGCAAAAAAGTGTTGAAAGCCGTGGGAAAACAAGCAGCAAAAAAACAAATGGAAGGAAGATCCTCAAGTGACAGAGAAGACGTAGAGAGGATAACATATAATCCGTTTGACCTATATTGCAAACAATTTGAGAAAAATCTATTGAAAGGAAGATCCTCAAGTGACAGCGACATAGAAGATCGGAGATTTCGTTTTCCAATGTTCTCCAAAGAAATGTGCAAAAAA
LR994771	Contig_Spider_Gland_98_5608	Cupiennin 3i, Cupiennius_salei_toxin_16_chain_c1	Cu 3i, CsTx-16c1	237	79	Contig_Spider_Gland_98_5608	GGGTTTGGTTCGTTATTCAAATTTTTGGGCAAAAAAGTAGTTGAAAGCCGTGGGAAAACAAGCAGCAAAAAACAAATGGAAGGAAGATCCTCAAGTGACAGAGAAGACGTAGAGAGGATAACATATAATCCGTTTGACCTATATTGCAAACAATTTGAGAAAAATCTATTGAAAGGAAGATCCTCAAGTGACAGCGACATAGAAGATCGGAGATTTCGTTTTCCAATGTTCTCCAAA
LR994841	Contig_Spider_Gland_98_8034	Cupiennin 3j, Cupiennius_salei_toxin_16_chain_c1	Cu 3j, CsTx-16c1	237	79	Contig_Spider_Gland_98_8034	GGTTTTGGTTCGTTATTCAAATTTTTTGGGCAAAAAAGTGTTGAAAGCCGTGGGAAAACAAGCAGCAAAAAACAAATGGAAGGAAGATCCTCAAGTGACAGAGAAGACGTAGAGAGGATAACATATAATCCGTTTGACCTATATTGCAAACAATTTGAGAAAAATCTATTGAAAGGAAGATCCTCAAGTGACAGCGACATAGAAGATCGGAGATTTCGTTTTCCAATGTTCTCCAAA
LR995331	Contig_Spider_Gland_98_27792	Cupiennius_salei_toxin_16_chain_c2, Cupiennius_salei_toxin_16_chain_d1	CsTx-16c2, CsTx-16d1	300	100	Contig_Spider_Gland_98_27792	AAAACAAGCAGCAAAAAACAAATGGAAGGAAGATCCTCAAGTGACAGAGAAGACGTAGAGAGGATAACATATAATCCTCTTGACCTATATTGCAAACAATTTGAGAAAAATCTATTGAAAGGAAGATCCTCAAGTGACAGCGACATAGAAGATCGGAGATTTCGTTTTCCAATGTTCTCCAAAGAAATGTGCAAAAAATTATGGAAAAGGCGATCGCAAGGAAGGAGCTTTGATTCTAGTCTGGAAGGAACTCTTGCAAAAACGCAATTCTAGTAAGAAGTGAGGAAGGAATACGCTCGA
LR994751	Contig_Spider_Gland_98_1610	Cupiennius_salei_toxin_16_chain_c1, Cupiennius_salei_toxin_16_chain_d2	CsTx-16c1, CsTx-16d2	264	88	Contig_Spider_Gland_98_1610	CAAATGGAAGGAAGATCCTCAAGTGACAGAGAAGACGTAGAGAGGATAACATATAATCCGTTTGACCTATATTGCAAACAATTTGAGAAAAATCTATTGAAAGGAAGATCCTCAAGTGACAGCGACATAGAAGATCGGAGATTTCGTTTTCCAATGTTATCCAAAGAAATGTGCAAAAAATTATGGAAAAGGCGATCGCAAGGAAGGAGTTTTGATTCTGGTTTTGAAGGAACTGTAGCAAAAACGCAATTTTAGAAGAAGTGA
LR994769	Contig_Spider_Gland_98_542	Cupiennius_salei_toxin_16_chain_d1, hypothetical_peptide_1b	CsTx-16d1, h_pep_1b	243	81	Contig_Spider_Gland_98_542	AGATCCTCAAGTGACAGCGACATAGAAGATCGGAGATTTCGTTTTCCAATGTTCTCCAAAGAAATGTGCAAAAAATTATGGAAAAGGCGATCGCAAGGAAGGAGCTTTGATTCTAGTCTGGAAGGAACTCTTGCAAAAAACGCAATTCTAGAAGAAGTGAGGAAGGAATACGCTCGATTGGGGCAATCTGTGGATGAAGATAAAGCGGTAAGTATTTCAAAGGAAGGATGTAAACAAAATTGA
LR994716	Contig_Spider_Gland_98_1095	Cupiennius_salei_toxin_16_chain_c2, Cupiennius_salei_toxin_16_chain_d1	CsTx-16c2, CsTx-16d1	264	88	Contig_Spider_Gland_98_1095	CAAATGGAAGGAAGATCCTCAAGTGACAGAGAAGACGTAGAGAGGATAACATATAATCCTCTTGACCTATATTGCAAACAATTTGAGAAAAATCTATTGAAAGGAAGATCCTCAAGTGACAGCGACATAGAAGATCGGAGATTTCGTTTTCCAATGTTCTCCAAAGAAATGTGCAAAAAATTATGGAAAAGGCGATCGCAAGGAAGGAGCTTTGATTCTAGTCTGGAAGGAACTCTTGCAAAAACGCAATTCTAGAAGAAGTGA
LR995332	Contig_Spider_Gland_98_24	Cupiennius_salei_toxin_16_chain_c1, Cupiennius_salei_toxin_16_chain_d1	CsTx-16c1, CsTx-16d1	270	90	Contig_Spider_Gland_98_24	AAAAAACAAATGGAAGGAAGATCCTCAAGTGACAGAGAAGACGTAGAGAGGATAACATATAATCCGTTTGACCTATATTGCAAACAATTTGAGAAAAATCTATTGAAAGGAAGATCCTCAAGTGACAGCGACATAGAAGATCGGAGATTTCGTTTTCCAATGTTCTCCAAAGAAATGTGCAAAAAATTATGGAAAAGGCGATCGCAAGGAAGGAGCTTTGATTCTAATTTTGAAGGAACTGTTGCAAAAACACAATTCTAGAAGAAGTAA
LR994823	Contig_Spider_Gland_98_7616	Cupiennin 3h, Cupiennius_salei_toxin_16_chain_c1	Cu 3h, CsTx-16c1	252	84	Contig_Spider_Gland_98_7616	GGGTTTTGGTCGTTATTCAAATTTTTGGGCAAAAAAGTGTTGAAAGCCGTGGGAAAACAAGCAGCAAAAAAACAAATGGAAGGAAGATCCTCAAGTGACAGAGAAGACGTAGAGAGGATAACATATAATCCGTTTGACCTATATTGCAAACAATTTGAGAAAAATCTATTGAAAGGAAGATCCTCAAGTGACAGCGACATAGAAGATCGGAGATTTCGTTTTCCAATGTTCTCCAAAGAAATGTGCAAAAAA
LR994735	Contig_Spider_Gland_98_1393	Cupiennius_salei_toxin_16_chain_c1, Cupiennius_salei_toxin_16_chain_d1, hypothetical_peptide_1a	CsTx-16c1, CsTx-16d1, h_pep_1a	336	112	Contig_Spider_Gland_98_1393	AGATCCTCAAGTGACAGAGAAGACGTAGAGAGGATAACATATAATCCGTTTGACCTATATTGCAAACAATTTGAGAAAAATCTATTGAAAGGAAGATCCTCAAGTGACAGCGACATAGAAGATCGGAGATTTCGTTTTCCAATGTTCTCCAAAGAAATGTGCAAAAAATTATGGAAAAGGCGATCGCAAGGAAGGAGCTTTGATTCTAATTTTGAAGGAACTGTTGCAAAAAACACAATTCTAGAAGAAGTAAGGAAGGAACACGATCGATTGGGGCAATCTGTGGATGAAGATAAAGCGGTAAGTATTTCAAAGAAAGGATGTAAACAAAATTGA

[truncated: 12 more sheets: sample_spreadsheet_T_C2, Transcript C2 family, Transctript C2 overview, sample_spreadsheet_TD1_2, Transcript D1,2 family, Transcript D1_2 overview, sample_spreadsheet_Cs_I3000, C_salei_Illumina_3000, C_salei_Illumina_3000_overview, sample_spreadsheet_Cg_I3000, C_getazi_Illumina_3000, C_getazi_Illumina_overview]
